# Supplementary material for: Diaqua-1κO,3κO-di-μ-cyanido-1:2κ2 N:C;2:3κ2 C:N-dicyanido-2κ2 N-bis­{4,4′-dibromo-2,2′-[propane-1,2-diylbis(nitrilo­methyl­idyne)]diphenolato}-1κ4 O,N,N′,O′;3κ4 O,N,N′,O′-1,3-dimanganese(III)-2-nickel(II)
Source: Acta Crystallogr Sect E Struct Rep Online. 2008 May 7;64(Pt 6):m783. doi: 10.1107/S1600536808012749 (PMC2961441; doi:10.1107/S1600536808012749)
Supplement: Supplementary file 1 [file e-64-0m783-sup1.cif]

##############################################################################
###                                                                        ###
###        Electronic paper (Acta Crystallographica Section E)             ###
###                                                                        ###
##############################################################################
#                                                                            #
# This CIF contains the data in a paper accepted for publication in Acta     #
# Crystallographica Section E. It conforms to the requirements of Notes      #
# for Authors for Section E, and has been peer reviewed under the auspices   #
# of the IUCr Commission on Journals.                                        #
#                                                                            #
# Full details of the Crystallographic Information File format               #
# are given in the paper "The Crystallographic Information File (CIF):       #
# a New Standard Archive File for Crystallography" by S. R. Hall, F. H.      #
# Allen and I. D. Brown [Acta Cryst. (1991), A47, 655-685].                  #
#                                                                            #
# The current version of the core CIF dictionary is obtainable from          #
# ftp://ftp.iucr.org/pub/cif_core.dic. The current version number is 2.4.    #
#                                                                            #
# Software is freely available for graphical display of the structure(s) in  #
# this CIF.  For information consult the CIF home page http://www.iucr.org/  #
# cif/home.html                                                              #
#                                                                            #
# This file may be used for bona fide research purposes within the           #
# scientific community so long as proper attribution is given to the journal # 
# article from which it was obtained.                                        #
#                                                                            #
##############################################################################
                                             
data_I
_audit_creation_method     SHELXL-97
_chemical_name_systematic
;
Diaqua-1\kO,3\kO-di-\m-cyanido-1:2\k^2^N:C;2:3\k^2^C:N-dicyanido-2\k^2^N-
bis{4,4'-dibromo-2,2'-[propane-1,2-diylbis(nitrilomethylidyne)]diphenolato}-
1\k^4^O,N,N',O';3\k^4^O,N,N',O'-1,3-dimanganese(III)-2-nickel(II)
;
_chemical_name_common     ?
_chemical_formula_moiety     'C38 H32 Br4 Mn2 N8 Ni O6'
_chemical_formula_sum     'C38 H32 Br4 Mn2 N8 Ni O6'
_chemical_formula_iupac     '[Mn2 Ni (C17 H14 Br2 N2 O2)2 (C N)4 (H2 O)2]'
_chemical_formula_weight     1184.95
_chemical_melting_point     ?
_symmetry_cell_setting     Monoclinic
_symmetry_space_group_name_H-M     'P 21/n'
_symmetry_space_group_name_Hall     '-P 2yn'
loop_
    _symmetry_equiv_pos_as_xyz
    'x, y, z'
    '-x+1/2, y+1/2, -z+1/2'
    '-x, -y, -z'
    'x-1/2, -y-1/2, z-1/2'
_cell_length_a     11.619(2)
_cell_length_b     13.514(3)
_cell_length_c     14.741(3)
_cell_angle_alpha     90.00
_cell_angle_beta     112.04(3)
_cell_angle_gamma     90.00
_cell_volume     2145.5(7)
_cell_formula_units_Z     2
_cell_measurement_reflns_used     3712
_cell_measurement_theta_min     3.01
_cell_measurement_theta_max     25.10
_cell_measurement_temperature     293(2)
_exptl_crystal_description     block
_exptl_crystal_colour     brown
_exptl_crystal_size_max     0.12
_exptl_crystal_size_mid     0.10
_exptl_crystal_size_min     0.08
_exptl_crystal_density_diffrn     1.834
_exptl_crystal_density_meas     ?
_exptl_crystal_density_method     'not measured'
_exptl_crystal_F_000     1164
_exptl_absorpt_coefficient_mu     4.793
_exptl_absorpt_correction_type     'multi-scan'
_exptl_absorpt_process_details     '(SADABS; Bruker, 2001)'
_exptl_absorpt_correction_T_min     0.5970
_exptl_absorpt_correction_T_max     0.7004
_exptl_special_details
;
;
_diffrn_ambient_temperature     293(2)
_diffrn_radiation_type     MoK\a
_diffrn_radiation_wavelength     0.71073
_diffrn_radiation_source     'fine-focus sealed tube'
_diffrn_radiation_monochromator     graphite
_diffrn_measurement_device_type     'Bruker APEXII CCD area-detector'
_diffrn_measurement_method     '\f and \w'
_diffrn_detector_area_resol_mean     ?
_diffrn_reflns_number     13467
_diffrn_reflns_av_R_equivalents     0.0849
_diffrn_reflns_av_sigmaI/netI     0.0915
_diffrn_reflns_theta_min     3.01
_diffrn_reflns_theta_max     25.10
_diffrn_reflns_theta_full     25.10
_diffrn_measured_fraction_theta_max     0.973
_diffrn_measured_fraction_theta_full     0.973
_diffrn_reflns_limit_h_min     -13
_diffrn_reflns_limit_h_max     12
_diffrn_reflns_limit_k_min     -16
_diffrn_reflns_limit_k_max     15
_diffrn_reflns_limit_l_min     -17
_diffrn_reflns_limit_l_max     17
_diffrn_standards_number     0
_diffrn_standards_interval_count     .
_diffrn_standards_interval_time     .
_diffrn_standards_decay_%     ?
_refine_special_details
;
Refinement of <i>F</i>^2^ against ALL reflections. The weighted <i>R</i>-factor
<i>wR</i> and goodness of fit <i>S</i> are based on <i>F</i>^2^, conventional
<i>R</i>-factors <i>R</i> are based on <i>F</i>, with <i>F</i> set to zero for
negative <i>F</i>^2^. The threshold expression of <i>F</i>^2^ >
\s(<i>F</i>^2^) is used only for calculating <i>R</i>-factors(gt) <i>etc</i>.
and is not relevant to the choice of reflections for refinement.
<i>R</i>-factors based on <i>F</i>^2^ are statistically about twice as large
as those based on <i>F</i>, and <i>R</i>- factors based on ALL data will be
even larger.
;
_reflns_number_total     3712
_reflns_number_gt     2268
_reflns_threshold_expression     I>2\s(I)
_refine_ls_structure_factor_coef     Fsqd
_refine_ls_matrix_type     full
_refine_ls_R_factor_all     0.1131
_refine_ls_R_factor_gt     0.0645
_refine_ls_wR_factor_gt     0.1460
_refine_ls_wR_factor_ref     0.1749
_refine_ls_goodness_of_fit_ref     0.999
_refine_ls_restrained_S_all     0.999
_refine_ls_number_reflns     3712
_refine_ls_number_parameters     277
_refine_ls_number_restraints     3
_refine_ls_hydrogen_treatment     mixed
_refine_ls_weighting_scheme     calc
_refine_ls_weighting_details
                  'calc w=1/[\s^2^(Fo^2^)+(0.085P)^2^] where P=(Fo^2^+2Fc^2^)/3'
_atom_sites_solution_hydrogens     geom
_atom_sites_solution_primary     direct
_atom_sites_solution_secondary     difmap
_refine_ls_shift/su_max     0.000
_refine_ls_shift/su_mean     0.000
_refine_diff_density_max     0.806
_refine_diff_density_min     -0.686
_refine_ls_extinction_method     none
_refine_ls_extinction_coef     ?
loop_
    _atom_type_symbol
    _atom_type_description
    _atom_type_scat_dispersion_real
    _atom_type_scat_dispersion_imag
    _atom_type_scat_source
    'C' 'C' 0.0033 0.0016
                         'International Tables Vol C Tables 4.2.6.8 and 6.1.1.4'
    'H' 'H' 0.0000 0.0000
                         'International Tables Vol C Tables 4.2.6.8 and 6.1.1.4'
    'N' 'N' 0.0061 0.0033
                         'International Tables Vol C Tables 4.2.6.8 and 6.1.1.4'
    'O' 'O' 0.0106 0.0060
                         'International Tables Vol C Tables 4.2.6.8 and 6.1.1.4'
    'Ni' 'Ni' 0.3393 1.1124
                         'International Tables Vol C Tables 4.2.6.8 and 6.1.1.4'
    'Mn' 'Mn' 0.3368 0.7283
                         'International Tables Vol C Tables 4.2.6.8 and 6.1.1.4'
    'Br' 'Br' -0.2901 2.4595
                         'International Tables Vol C Tables 4.2.6.8 and 6.1.1.4'
_computing_data_collection     'APEX2 (Bruker, 2004)'
_computing_cell_refinement     'SAINT-Plus (Bruker, 2001)'
_computing_data_reduction     'SAINT-Plus (Bruker, 2001)'
_computing_structure_solution     'SHELXS97 (Sheldrick, 2008)'
_computing_structure_refinement     'SHELXL97 (Sheldrick, 2008)'
_computing_molecular_graphics     'SHELXTL (Sheldrick, 2008)'
_computing_publication_material     'SHELXTL (Sheldrick, 2008)'
loop_
    _atom_site_type_symbol
    _atom_site_label
    _atom_site_fract_x
    _atom_site_fract_y
    _atom_site_fract_z
    _atom_site_U_iso_or_equiv
    _atom_site_adp_type
    _atom_site_calc_flag
    _atom_site_refinement_flags
    _atom_site_occupancy
    _atom_site_disorder_assembly
    _atom_site_disorder_group
    Ni Ni1 0.0000 1.0000 0.0000 0.0349(4) Uani d S 1 . .
    Mn Mn1 0.29546(11) 0.95323(8) 0.36729(8) 0.0306(4) Uani d . 1 . .
    Br Br2 -0.07326(10) 1.37224(7) 0.43825(7) 0.0583(4) Uani d . 1 . .
    Br Br4 0.75942(10) 0.61247(7) 0.30713(8) 0.0636(4) Uani d . 1 . .
    C C1 0.1213(8) 0.9936(5) 0.1259(5) 0.036(2) Uani d . 1 . .
    C C2 -0.0637(8) 0.8806(6) 0.0275(6) 0.039(2) Uani d . 1 . .
    C C3 0.2230(8) 1.1458(5) 0.4133(5) 0.035(2) Uani d . 1 . .
    C C4 0.2475(8) 1.2492(5) 0.4247(5) 0.0338(19) Uani d . 1 . .
    H H4 0.3241 1.2728 0.4279 0.041 Uiso calc R 1 . .
    C C5 0.1609(9) 1.3147(6) 0.4311(6) 0.043(2) Uani d . 1 . .
    H H5 0.1781 1.3821 0.4359 0.052 Uiso calc R 1 . .
    C C6 0.0470(9) 1.2810(6) 0.4305(6) 0.043(2) Uani d . 1 . .
    C C7 0.0187(9) 1.1818(6) 0.4197(6) 0.046(2) Uani d . 1 . .
    H H7 -0.0578 1.1601 0.4184 0.056 Uiso calc R 1 . .
    C C8 0.1033(8) 1.1135(5) 0.4107(6) 0.038(2) Uani d . 1 . .
    C C9 0.0682(8) 1.0107(6) 0.3967(6) 0.037(2) Uani d . 1 . .
    H H9 -0.0076 0.9939 0.4003 0.045 Uiso calc R 1 . .
    C C10 0.0874(10) 0.8352(6) 0.3699(9) 0.070(3) Uani d . 1 . .
    H H10A 0.1148 0.8044 0.4340 0.084 Uiso calc R 1 . .
    H H10B -0.0026 0.8335 0.3419 0.084 Uiso calc R 1 . .
    C C11 0.1358(9) 0.7815(6) 0.3084(9) 0.069(3) Uani d . 1 . .
    H H11 0.0896 0.8087 0.2432 0.082 Uiso calc R 1 . .
    C C12 0.1046(9) 0.6736(6) 0.2966(8) 0.063(3) Uani d . 1 . .
    H H12A 0.1564 0.6386 0.3541 0.094 Uiso calc R 1 . .
    H H12B 0.1185 0.6485 0.2406 0.094 Uiso calc R 1 . .
    H H12C 0.0190 0.6645 0.2874 0.094 Uiso calc R 1 . .
    C C13 0.3444(7) 0.7543(5) 0.3197(5) 0.034(2) Uani d . 1 . .
    H H13 0.3200 0.6888 0.3050 0.041 Uiso calc R 1 . .
    C C14 0.4691(7) 0.7788(5) 0.3300(5) 0.035(2) Uani d . 1 . .
    C C15 0.5439(8) 0.7030(6) 0.3193(5) 0.039(2) Uani d . 1 . .
    H H15 0.5142 0.6384 0.3117 0.047 Uiso calc R 1 . .
    C C16 0.6589(9) 0.7208(7) 0.3196(6) 0.050(3) Uani d . 1 . .
    C C17 0.7050(9) 0.8158(7) 0.3290(6) 0.050(2) Uani d . 1 . .
    H H17 0.7826 0.8279 0.3265 0.060 Uiso calc R 1 . .
    C C18 0.6340(8) 0.8932(6) 0.3422(6) 0.041(2) Uani d . 1 . .
    H H18 0.6660 0.9571 0.3508 0.049 Uiso calc R 1 . .
    C C19 0.5152(8) 0.8769(6) 0.3428(5) 0.034(2) Uani d . 1 . .
    N N1 0.1906(6) 0.9902(4) 0.2061(4) 0.0384(18) Uani d . 1 . .
    N N2 -0.0940(7) 0.8037(5) 0.0442(5) 0.048(2) Uani d . 1 . .
    N N3 0.1310(6) 0.9397(5) 0.3797(5) 0.0411(18) Uani d . 1 . .
    N N4 0.2646(6) 0.8130(4) 0.3287(4) 0.0316(16) Uani d . 1 . .
    O O1 0.4523(5) 0.9530(3) 0.3561(3) 0.0328(13) Uani d . 1 . .
    O O2 0.3094(5) 1.0873(3) 0.4049(4) 0.0327(13) Uani d . 1 . .
    O O3 0.3787(5) 0.9022(4) 0.5249(4) 0.0368(14) Uani d D 1 . .
    H H1W 0.434(5) 0.942(4) 0.552(7) 0.080 Uiso d D 1 . .
    H H2W 0.398(7) 0.8437(15) 0.533(7) 0.080 Uiso d D 1 . .
loop_
    _atom_site_aniso_label
    _atom_site_aniso_U_11
    _atom_site_aniso_U_22
    _atom_site_aniso_U_33
    _atom_site_aniso_U_12
    _atom_site_aniso_U_13
    _atom_site_aniso_U_23
    Ni1 0.0383(9) 0.0266(8) 0.0214(7) -0.0002(6) -0.0099(6) 0.0005(6)
    Mn1 0.0332(7) 0.0231(6) 0.0221(6) 0.0005(5) -0.0051(5) -0.0009(5)
    Br2 0.0739(8) 0.0485(6) 0.0467(6) 0.0242(5) 0.0159(5) -0.0025(4)
    Br4 0.0553(7) 0.0701(7) 0.0566(7) 0.0211(5) 0.0109(5) -0.0140(5)
    C1 0.055(6) 0.013(4) 0.028(4) -0.001(4) 0.003(4) 0.000(3)
    C2 0.039(5) 0.035(5) 0.024(4) 0.003(4) -0.010(4) 0.000(4)
    C3 0.037(5) 0.029(4) 0.023(4) 0.006(4) -0.006(4) -0.003(3)
    C4 0.041(5) 0.032(4) 0.020(4) -0.008(4) 0.001(4) 0.001(3)
    C5 0.060(6) 0.030(5) 0.032(5) 0.010(4) 0.009(4) -0.004(4)
    C6 0.059(6) 0.026(4) 0.033(5) 0.006(4) 0.004(4) 0.001(4)
    C7 0.053(6) 0.057(6) 0.023(4) 0.008(5) 0.006(4) -0.007(4)
    C8 0.044(5) 0.031(5) 0.025(4) 0.009(4) -0.003(4) 0.000(3)
    C9 0.035(5) 0.037(5) 0.033(4) 0.000(4) 0.006(4) -0.003(4)
    C10 0.069(8) 0.043(6) 0.112(10) -0.017(5) 0.049(7) -0.028(6)
    C11 0.047(7) 0.040(6) 0.117(10) -0.004(5) 0.030(6) -0.027(6)
    C12 0.063(7) 0.041(5) 0.077(7) -0.007(5) 0.019(6) -0.010(5)
    C13 0.042(5) 0.019(4) 0.029(4) 0.001(4) 0.001(4) -0.002(3)
    C14 0.035(5) 0.035(5) 0.022(4) 0.008(4) -0.002(4) -0.007(3)
    C15 0.047(6) 0.038(5) 0.020(4) 0.003(4) 0.000(4) 0.001(3)
    C16 0.053(6) 0.053(6) 0.028(5) 0.020(5) -0.003(4) -0.008(4)
    C17 0.045(6) 0.055(6) 0.045(6) -0.001(5) 0.012(5) -0.010(5)
    C18 0.044(6) 0.046(5) 0.026(4) -0.002(4) 0.006(4) -0.004(4)
    C19 0.037(5) 0.042(5) 0.011(4) 0.009(4) -0.005(3) -0.003(3)
    N1 0.045(4) 0.027(3) 0.025(4) -0.006(3) -0.009(3) 0.000(3)
    N2 0.058(5) 0.030(4) 0.039(4) -0.010(4) 0.000(4) -0.004(3)
    N3 0.038(4) 0.033(4) 0.045(4) -0.002(3) 0.007(3) -0.010(3)
    N4 0.030(4) 0.028(4) 0.027(4) 0.000(3) 0.000(3) -0.001(3)
    O1 0.032(3) 0.030(3) 0.026(3) 0.003(2) -0.001(2) 0.001(2)
    O2 0.034(3) 0.029(3) 0.027(3) 0.001(2) 0.002(2) 0.001(2)
    O3 0.042(4) 0.029(3) 0.025(3) -0.003(3) -0.004(3) -0.003(2)
_geom_special_details
;
All e.s.d.'s (except the e.s.d. in the dihedral angle between two l.s. planes)
are estimated using the full covariance matrix. The cell e.s.d.'s are taken
into account individually in the estimation of e.s.d.'s in distances, angles
and torsion angles; correlations between e.s.d.'s in cell parameters are only
used when they are defined by crystal symmetry. An approximate (isotropic)
treatment of cell e.s.d.'s is used for estimating e.s.d.'s involving l.s.
planes.
;
loop_
    _geom_bond_atom_site_label_1
    _geom_bond_atom_site_label_2
    _geom_bond_site_symmetry_2
    _geom_bond_distance
    _geom_bond_publ_flag
    Ni1 C1 . 1.865(8) ?
    Ni1 C1 3_575 1.865(8) ?
    Ni1 C2 3_575 1.882(9) ?
    Ni1 C2 . 1.882(9) ?
    Mn1 O2 . 1.884(5) ?
    Mn1 O1 . 1.890(6) ?
    Mn1 N4 . 1.973(6) ?
    Mn1 N3 . 1.995(7) ?
    Mn1 O3 . 2.264(5) ?
    Mn1 N1 . 2.282(6) ?
    Br2 C6 . 1.899(9) ?
    Br4 C16 . 1.925(9) ?
    C1 N1 . 1.154(9) ?
    C2 N2 . 1.153(9) ?
    C3 O2 . 1.319(9) ?
    C3 C4 . 1.423(10) ?
    C3 C8 . 1.443(12) ?
    C4 C5 . 1.370(11) ?
    C4 H4 . 0.930 ?
    C5 C6 . 1.397(12) ?
    C5 H5 . 0.930 ?
    C6 C7 . 1.375(11) ?
    C7 C8 . 1.390(11) ?
    C7 H7 . 0.930 ?
    C8 C9 . 1.442(10) ?
    C9 N3 . 1.286(10) ?
    C9 H9 . 0.930 ?
    C10 C11 . 1.431(13) ?
    C10 N3 . 1.489(10) ?
    C10 H10A . 0.970 ?
    C10 H10B . 0.970 ?
    C11 N4 . 1.475(11) ?
    C11 C12 . 1.497(11) ?
    C11 H11 . 0.980 ?
    C12 H12A . 0.960 ?
    C12 H12B . 0.960 ?
    C12 H12C . 0.960 ?
    C13 N4 . 1.265(9) ?
    C13 C14 . 1.438(11) ?
    C13 H13 . 0.930 ?
    C14 C15 . 1.389(11) ?
    C14 C19 . 1.415(10) ?
    C15 C16 . 1.356(12) ?
    C15 H15 . 0.930 ?
    C16 C17 . 1.378(12) ?
    C17 C18 . 1.391(12) ?
    C17 H17 . 0.930 ?
    C18 C19 . 1.401(12) ?
    C18 H18 . 0.930 ?
    C19 O1 . 1.319(9) ?
    O3 H1W . 0.82(7) ?
    O3 H2W . 0.82(4) ?
loop_
    _geom_angle_atom_site_label_1
    _geom_angle_atom_site_label_2
    _geom_angle_atom_site_label_3
    _geom_angle_site_symmetry_1
    _geom_angle_site_symmetry_3
    _geom_angle
    _geom_angle_publ_flag
    C1 Ni1 C1 . 3_575 180 ?
    C1 Ni1 C2 . 3_575 92.5(3) ?
    C1 Ni1 C2 3_575 3_575 87.5(3) ?
    C1 Ni1 C2 . . 87.5(3) ?
    C1 Ni1 C2 3_575 . 92.5(3) ?
    C2 Ni1 C2 3_575 . 180 ?
    O2 Mn1 O1 . . 92.8(2) ?
    O2 Mn1 N4 . . 174.4(3) ?
    O1 Mn1 N4 . . 92.9(2) ?
    O2 Mn1 N3 . . 92.3(2) ?
    O1 Mn1 N3 . . 174.6(2) ?
    N4 Mn1 N3 . . 82.0(3) ?
    O2 Mn1 O3 . . 92.0(2) ?
    O1 Mn1 O3 . . 92.0(2) ?
    N4 Mn1 O3 . . 88.0(2) ?
    N3 Mn1 O3 . . 86.2(3) ?
    O2 Mn1 N1 . . 92.8(2) ?
    O1 Mn1 N1 . . 93.7(2) ?
    N4 Mn1 N1 . . 86.7(2) ?
    N3 Mn1 N1 . . 87.7(3) ?
    O3 Mn1 N1 . . 172.4(2) ?
    N1 C1 Ni1 . . 175.8(8) ?
    N2 C2 Ni1 . . 174.3(8) ?
    O2 C3 C4 . . 118.2(7) ?
    O2 C3 C8 . . 125.2(7) ?
    C4 C3 C8 . . 116.6(7) ?
    C5 C4 C3 . . 121.5(8) ?
    C5 C4 H4 . . 119.2 ?
    C3 C4 H4 . . 119.2 ?
    C4 C5 C6 . . 120.5(7) ?
    C4 C5 H5 . . 119.8 ?
    C6 C5 H5 . . 119.8 ?
    C7 C6 C5 . . 120.2(8) ?
    C7 C6 Br2 . . 119.4(7) ?
    C5 C6 Br2 . . 120.3(6) ?
    C6 C7 C8 . . 120.8(9) ?
    C6 C7 H7 . . 119.6 ?
    C8 C7 H7 . . 119.6 ?
    C7 C8 C9 . . 118.8(8) ?
    C7 C8 C3 . . 120.4(7) ?
    C9 C8 C3 . . 120.8(7) ?
    N3 C9 C8 . . 126.6(8) ?
    N3 C9 H9 . . 116.7 ?
    C8 C9 H9 . . 116.7 ?
    C11 C10 N3 . . 109.9(8) ?
    C11 C10 H10A . . 109.7 ?
    N3 C10 H10A . . 109.7 ?
    C11 C10 H10B . . 109.7 ?
    N3 C10 H10B . . 109.7 ?
    H10A C10 H10B . . 108.2 ?
    C10 C11 N4 . . 109.6(8) ?
    C10 C11 C12 . . 115.6(9) ?
    N4 C11 C12 . . 119.2(8) ?
    C10 C11 H11 . . 103.4 ?
    N4 C11 H11 . . 103.4 ?
    C12 C11 H11 . . 103.4 ?
    C11 C12 H12A . . 109.5 ?
    C11 C12 H12B . . 109.5 ?
    H12A C12 H12B . . 109.5 ?
    C11 C12 H12C . . 109.5 ?
    H12A C12 H12C . . 109.5 ?
    H12B C12 H12C . . 109.5 ?
    N4 C13 C14 . . 126.4(7) ?
    N4 C13 H13 . . 116.8 ?
    C14 C13 H13 . . 116.8 ?
    C15 C14 C19 . . 119.0(8) ?
    C15 C14 C13 . . 117.8(7) ?
    C19 C14 C13 . . 123.1(7) ?
    C16 C15 C14 . . 121.7(8) ?
    C16 C15 H15 . . 119.1 ?
    C14 C15 H15 . . 119.1 ?
    C15 C16 C17 . . 120.8(9) ?
    C15 C16 Br4 . . 119.8(7) ?
    C17 C16 Br4 . . 119.4(8) ?
    C16 C17 C18 . . 119.0(9) ?
    C16 C17 H17 . . 120.5 ?
    C18 C17 H17 . . 120.5 ?
    C17 C18 C19 . . 121.4(8) ?
    C17 C18 H18 . . 119.3 ?
    C19 C18 H18 . . 119.3 ?
    O1 C19 C18 . . 118.7(7) ?
    O1 C19 C14 . . 123.2(8) ?
    C18 C19 C14 . . 118.1(7) ?
    C1 N1 Mn1 . . 165.7(7) ?
    C9 N3 C10 . . 121.9(8) ?
    C9 N3 Mn1 . . 125.6(6) ?
    C10 N3 Mn1 . . 112.4(5) ?
    C13 N4 C11 . . 121.7(6) ?
    C13 N4 Mn1 . . 124.9(6) ?
    C11 N4 Mn1 . . 113.3(5) ?
    C19 O1 Mn1 . . 128.4(5) ?
    C3 O2 Mn1 . . 128.3(5) ?
    Mn1 O3 H1W . . 105(7) ?
    Mn1 O3 H2W . . 116(7) ?
    H1W O3 H2W . . 116(8) ?
loop_
    _geom_hbond_atom_site_label_D
    _geom_hbond_atom_site_label_H
    _geom_hbond_atom_site_label_A
    _geom_hbond_site_symmetry_A
    _geom_hbond_distance_DH
    _geom_hbond_distance_HA
    _geom_hbond_distance_DA
    _geom_hbond_angle_DHA
    O3 H1W O1 3_676 0.82(7) 2.06(7) 2.860(7) 165(10)
    O3 H2W N2 4_676 0.82(4) 2.00(2) 2.803(8) 167(8)
data_global
_journal_date_recd_electronic     2008-03-26
_journal_date_accepted     2008-04-30
_journal_name_full     'Acta Crystallographica, Section E'
_journal_year     2008
_journal_volume     64
_journal_issue      6
_journal_page_first     m783
_journal_page_last     m783
_journal_paper_category     QM
_journal_coeditor_code     CF2192
_publ_contact_author_name     'Zhen-Hai Sun'
_publ_contact_author_address
;
School of Chemistry and Life Sciences,
Harbin University,
Harbin 150080, People's Republic of China
;
_publ_contact_author_email     zhenhai_sun@sina.com
_publ_contact_author_fax     '086 451-86660457'
_publ_contact_author_phone     '086 451-86660457'
_publ_section_title
;\
Diaqua-1\k<i>O</i>,3\k<i>O</i>-di-\m-cyanido-1:2\k^2^<i>N</i>:<i>C</i>;2:\
3\k^2^<i>C</i>:<i>N</i>-dicyanido-2\k^2^<i>N</i>-bis{4,4'-dibromo-2,2'-\
[propane-1,2-diylbis(nitrilomethylidyne)]diphenolato}-1\k^4^<i>O</i>,\
<i>N</i>,<i>N</i>',<i>O</i>';3\k^4^<i>O</i>,<i>N</i>,<i>N</i>',<i>O</i>'-1,\
3-dimanganese(III)-2-nickel(II)
;
loop_
    _publ_author_name
    _publ_author_address
    'Zhen-Hai Sun'
;
School of Chemistry and Life Sciences,
Harbin University,
Harbin 150080, People's Republic of China
;
    'Gui-Bin Yang'
;
School of Chemistry and Life Sciences,
Harbin University,
Harbin 150080, People's Republic of China
;
    'Ling-Bo Meng'
;
School of Chemistry and Life Sciences,
Harbin University,
Harbin 150080, People's Republic of China
;
    'Shen Chen'
;
School of Chemistry and Life Sciences,
Harbin University,
Harbin 150080, People's Republic of China
;
