# Supplementary material for: Diaqua-1κO,3κO-di-μ-cyanido-1:2κ2 N:C;2:3κ2 C:N-dicyanido-2κ2 N-bis­{4,4′-dibromo-2,2′-[propane-1,2-diylbis(nitrilo­methyl­idyne)]diphenolato}-1κ4 O,N,N′,O′;3κ4 O,N,N′,O′-1,3-dimanganese(III)-2-nickel(II)
Source: Acta Crystallogr Sect E Struct Rep Online. 2008 May 7;64(Pt 6):m783. doi: 10.1107/S1600536808012749 (PMC2961441; doi:10.1107/S1600536808012749)
Supplement: Supplementary file 2 [file e-64-0m783-Isup2.hkl]

# 
# h,k,l, Fc-squared, Fo-squared, sigma(Fo-squared) and status flag 
# 
data_I
_shelx_title ' 3 in P2(1)/n' 
_shelx_refln_list_code          4 
_shelx_F_calc_maximum      426.38 
_exptl_crystal_F_000      1164.00 
_reflns_d_resolution_high  0.8378 
 
loop_ 
 _symmetry_equiv_pos_as_xyz 
 'x, y, z' 
 '-x+1/2, y+1/2, -z+1/2' 
 '-x, -y, -z' 
 'x-1/2, -y-1/2, z-1/2' 
 
_cell_length_a    11.6190 
_cell_length_b    13.5140 
_cell_length_c    14.7410 
_cell_angle_alpha  90.000 
_cell_angle_beta  112.037 
_cell_angle_gamma  90.000 
 
_shelx_F_squared_multiplier     1.000 
 
loop_ 
 _refln_index_h 
 _refln_index_k 
 _refln_index_l 
 _refln_F_squared_calc 
 _refln_F_squared_meas 
 _refln_F_squared_sigma 
 _refln_observed_status 
   2   0   0     1819.00     1795.97     69.04 o 
   4   0   0     9099.32    10822.71    284.54 o 
   6   0   0     7590.42     7093.87    296.31 o 
   8   0   0      131.70      217.18    140.88 o 
  10   0   0       24.72       30.69     66.24 o 
  12   0   0       18.94      145.04    196.59 o 
   2   1   0     2097.31     1601.02     45.93 o 
   3   1   0     9725.73     9638.50    160.67 o 
   4   1   0     4336.39     3621.37    138.84 o 
   5   1   0     1237.69     1516.56     97.49 o 
   6   1   0     1477.43     1459.54    104.28 o 
   7   1   0    11595.40    12120.03    567.81 o 
   8   1   0      107.76      100.49     50.32 o 
   9   1   0        7.81      138.39     95.44 o 
  10   1   0     1191.86     1201.37    176.35 o 
  11   1   0      476.26      310.72    180.18 o 
  12   1   0       47.14      191.18    132.92 o 
   0   2   0      951.03     1080.54     41.39 o 
   1   2   0     9595.36     9335.11    198.27 o 
   2   2   0      317.24      348.17     44.33 o 
   3   2   0    44594.05    44452.18   1111.32 o 
   4   2   0     3076.09     2854.48     71.33 o 
   5   2   0      270.85      258.80     50.56 o 
   6   2   0      979.10      705.11     79.10 o 
   7   2   0     1535.88     1786.06    106.90 o 
   8   2   0       53.59       83.48     57.06 o 
   9   2   0     3564.99     3886.65    299.55 o 
  10   2   0     1511.85     1851.62    236.16 o 
  11   2   0        0.17      144.94    106.26 o 
  12   2   0      131.38      200.79    143.57 o 
   1   3   0    14092.97    11440.73    182.96 o 
   2   3   0      271.96      172.50     45.14 o 
   3   3   0      451.15      303.33     49.43 o 
   5   3   0       46.24       89.03     40.37 o 
   6   3   0      731.75      596.42     73.83 o 
   7   3   0       98.45      160.30     58.92 o 
   8   3   0     1463.96     1496.79    133.99 o 
   9   3   0      340.22      493.05    141.57 o 
  10   3   0      716.11      451.56    234.31 o 
  11   3   0       72.49       86.03     79.59 o 
  12   3   0       10.03       43.64     77.43 o 
   0   4   0    13900.20    12901.29    315.87 o 
   1   4   0     9006.32     8186.52     82.45 o 
   2   4   0     1650.28     1432.44     73.84 o 
   3   4   0     2042.00     1822.91     80.76 o 
   4   4   0       13.84       54.37     42.64 o 
   5   4   0      731.66      505.41     77.63 o 
   6   4   0    20070.62    17478.26   1735.23 o 
   7   4   0      654.60      542.79    138.07 o 
   8   4   0       13.20       70.33     45.99 o 
   9   4   0      367.32      302.89    158.42 o 
  10   4   0      668.41      580.68    154.32 o 
  11   4   0      531.31      387.55    205.31 o 
  12   4   0      177.31      179.63    149.12 o 
   1   5   0    27457.12    30477.20    212.39 o 
   2   5   0     7069.07     6319.11    101.52 o 
   3   5   0      143.44      414.87     78.80 o 
   4   5   0     3782.55     4834.65    167.09 o 
   5   5   0      130.93      123.81     74.63 o 
   6   5   0     2865.51     2932.69    220.95 o 
   7   5   0       12.34       10.73     91.00 o 
   8   5   0      354.54      176.21    128.00 o 
   9   5   0      211.97      124.98     89.15 o 
  10   5   0      461.76      278.14    181.49 o 
  11   5   0       47.92      -49.17    113.97 o 
  12   5   0       89.36      102.20    123.82 o 
   0   6   0      305.95      302.10     62.05 o 
   1   6   0     9113.22    10398.71    219.95 o 
   2   6   0     8476.86     9324.31    163.20 o 
   3   6   0    16040.37    16977.73    516.91 o 
   4   6   0       19.74       41.39     72.89 o 
   5   6   0      285.34      123.21     67.64 o 
   6   6   0      432.92      285.48     98.13 o 
   7   6   0     4155.91     4196.28    285.35 o 
   8   6   0        0.61       89.61     84.45 o 
   9   6   0     1523.63     1860.03    248.40 o 
  10   6   0     1517.81     1794.95    273.90 o 
  11   6   0      261.49      343.10    162.99 o 
   1   7   0      240.25      305.69     43.58 o 
   2   7   0     1053.30     1066.38     61.09 o 
   3   7   0      207.84      298.42     73.38 o 
   4   7   0       10.68       22.59     66.93 o 
   5   7   0     7203.98     7435.94    581.13 o 
   6   7   0     3942.36     4296.21    416.26 o 
   7   7   0      312.01      247.11    128.58 o 
   8   7   0        0.81      173.13     98.39 o 
   9   7   0      173.49      147.43    121.25 o 
  10   7   0      209.35      209.38    140.17 o 
  11   7   0       59.21      231.33    163.72 o 
   0   8   0    10557.26    12129.95    258.89 o 
   1   8   0       96.88       83.64     32.92 o 
   2   8   0     2819.73     2877.30     93.27 o 
   3   8   0       76.57       53.17     25.00 o 
   4   8   0     1125.69     1095.31    142.02 o 
   5   8   0      301.14      387.89    104.57 o 
   6   8   0     1700.10     1761.63    200.26 o 
   7   8   0     1870.93     1658.83    191.55 o 
   8   8   0      516.88      517.44    155.67 o 
   9   8   0     1463.24     1625.94    216.07 o 
  10   8   0      243.77      154.58    122.00 o 
  11   8   0      455.48      238.15    139.35 o 
   1   9   0      193.46      168.74     79.68 o 
   2   9   0      209.87      173.14     51.16 o 
   3   9   0      619.86      638.60     73.07 o 
   4   9   0     4396.92     4584.40    279.06 o 
   5   9   0     2200.93     2419.88    203.68 o 
   6   9   0     1196.06     1299.91    182.09 o 
   7   9   0       45.48      109.82     81.92 o 
   8   9   0        1.31      129.89    124.21 o 
   9   9   0      241.34      220.44    131.71 o 
  10   9   0      336.24      277.27    158.62 o 
   0  10   0     1701.84     1592.51    216.21 o 
   1  10   0      531.52      470.88     75.90 o 
   2  10   0     1282.24     1225.76    137.41 o 
   3  10   0     5555.04     5880.75    427.43 o 
   4  10   0      535.95      604.97    130.60 o 
   5  10   0      165.47      138.19     94.80 o 
   6  10   0        6.88       76.15     88.75 o 
   7  10   0       40.50       76.42    103.63 o 
   8  10   0     1569.96     1575.04    221.22 o 
   9  10   0      287.49      378.47    168.06 o 
  10  10   0      278.81      302.68    172.75 o 
   1  11   0     6256.22     7184.43    232.38 o 
   2  11   0        5.92       77.80     45.70 o 
   3  11   0      713.93      715.26     99.56 o 
   4  11   0       33.69       54.45     70.12 o 
   5  11   0      888.93      907.73    165.89 o 
   6  11   0      148.12      149.44    101.37 o 
   7  11   0     1277.80     1191.05    217.58 o 
   8  11   0      374.84      241.05    131.81 o 
   9  11   0      244.94      156.20    120.30 o 
   0  12   0     3364.20     3600.26    630.92 o 
   1  12   0      128.66      119.02     70.32 o 
   2  12   0       76.74      153.01     70.19 o 
   3  12   0      942.96      789.40    155.97 o 
   4  12   0       68.07      137.65     66.40 o 
   5  12   0      109.44      157.49    117.58 o 
   6  12   0     1622.49     2185.35    231.95 o 
   7  12   0     1246.69     1138.63    295.54 o 
   8  12   0     1146.90     1399.84    233.11 o 
   1  13   0     1852.17     1836.84    177.98 o 
   2  13   0      115.56      122.32    111.28 o 
   3  13   0       87.29      174.85    118.41 o 
   4  13   0     1195.33     1397.05    214.85 o 
   5  13   0     1653.99     1747.78    243.22 o 
   6  13   0      942.62      546.85    160.32 o 
   7  13   0      280.47      357.15    164.05 o 
   0  14   0      226.52      129.95     87.48 o 
   1  14   0      230.59      103.08     67.86 o 
   2  14   0     2054.80     1974.10    220.97 o 
   3  14   0     2677.95     2688.35    345.85 o 
   4  14   0      140.98      200.24    130.25 o 
   5  14   0       16.99        7.20     81.55 o 
   6  14   0      270.09      360.67    263.14 o 
   1  15   0      254.76      213.50    123.90 o 
   2  15   0      508.93      354.82    172.58 o 
   3  15   0        3.56       -4.99     89.57 o 
   4  15   0     1554.33     1602.89    399.14 o 
 -13   1   1       29.98      167.14    140.29 o 
 -12   1   1      524.93      296.73    160.11 o 
 -11   1   1       23.98       61.40     42.27 o 
 -10   1   1       81.22       71.11     82.83 o 
  -9   1   1      180.64       86.60     90.28 o 
  -8   1   1      240.02      276.28    101.95 o 
  -7   1   1       47.86       62.52     48.73 o 
  -6   1   1     4451.90     4173.48    345.94 o 
  -5   1   1      660.57      793.98     62.55 o 
  -4   1   1     5502.61     5610.92     83.14 o 
  -3   1   1    16724.71    16760.79    204.15 o 
  -2   1   1    24728.98    24325.57    480.43 o 
   1   1   1     7543.09     7479.75    200.71 o 
   2   1   1     2987.72     3297.37     79.89 o 
   3   1   1    25430.10    25426.87    414.97 o 
   4   1   1        0.12       58.31     27.63 o 
   5   1   1     2014.56     1985.14     86.91 o 
   6   1   1      210.19      301.59     66.33 o 
   7   1   1      229.33      229.36     99.95 o 
   8   1   1      641.31      654.20    125.82 o 
   9   1   1     2446.29     2787.58    250.16 o 
  10   1   1      317.47      170.18    146.05 o 
  11   1   1        6.30      -15.73     85.71 o 
  12   1   1     1981.73     2062.93    282.11 o 
 -13   2   1      303.94      316.65    199.68 o 
 -12   2   1      264.92      248.52    121.08 o 
 -11   2   1     1093.06      911.53    180.54 o 
 -10   2   1     1194.50     1255.51    178.40 o 
  -9   2   1      151.16       75.85     66.42 o 
  -8   2   1      733.88      774.42    138.22 o 
  -7   2   1     1832.33     1774.69    115.82 o 
  -6   2   1      229.27      115.16     53.27 o 
  -5   2   1     4484.33     4944.45    160.57 o 
  -4   2   1    23500.67    23878.29    442.59 o 
  -3   2   1        3.42       27.81     16.22 o 
  -2   2   1     1156.67     1767.58     76.69 o 
  -1   2   1    17895.64    17580.86    346.98 o 
   0   2   1      378.49      602.72     42.11 o 
   1   2   1     2424.55     2368.93     49.55 o 
   2   2   1    31555.73    32687.44    551.25 o 
   3   2   1       70.22        9.51     21.66 o 
   4   2   1        3.93       19.02     20.48 o 
   5   2   1     6405.04     7305.65    197.52 o 
   6   2   1     4035.12     4595.33    188.59 o 
   7   2   1      920.32      834.51     93.18 o 
   8   2   1     5780.19     5703.92    726.95 o 
   9   2   1     4746.48     5700.80    388.38 o 
  10   2   1      243.27      339.36    139.64 o 
  11   2   1       86.85       82.33     79.42 o 
  12   2   1      308.33      228.43    231.85 o 
 -12   3   1      115.13       85.63    108.35 o 
 -11   3   1       91.44       36.27     86.67 o 
 -10   3   1       38.75       97.38     91.36 o 
  -9   3   1      503.58      407.69    108.54 o 
  -8   3   1    10623.73    11936.91    605.02 o 
  -7   3   1     1987.91     2008.74    124.86 o 
  -6   3   1     1183.83     1018.35     89.42 o 
  -5   3   1     2757.97     2850.25     82.53 o 
  -4   3   1     4717.12     4921.11    136.37 o 
  -3   3   1     5281.95     5351.41    108.62 o 
  -2   3   1        6.05       11.27     13.29 o 
  -1   3   1      507.09      349.25     51.58 o 
   0   3   1     5856.79     6082.06     74.91 o 
   1   3   1     4121.80     3721.46     73.75 o 
   2   3   1      963.71      997.29     84.39 o 
   3   3   1     9411.20     9590.73    143.09 o 
   4   3   1     1259.69     1298.25     62.46 o 
   5   3   1      374.10      542.40     63.04 o 
   6   3   1    14139.73    13043.04    642.13 o 
   7   3   1        6.87       78.19     50.72 o 
   8   3   1      975.73      991.55    109.61 o 
   9   3   1      413.26      396.56    140.23 o 
  10   3   1      815.63      612.60    156.30 o 
  11   3   1      110.00      251.62    167.29 o 
  12   3   1        2.77       65.69    108.09 o 
 -12   4   1      557.05      379.27    206.15 o 
 -11   4   1        2.44       23.08     82.33 o 
 -10   4   1      319.22      264.21    169.31 o 
  -9   4   1     1651.57     1620.73    173.53 o 
  -8   4   1      186.20       62.06     46.92 o 
  -7   4   1     3966.57     3895.23    164.55 o 
  -6   4   1       66.37       58.40     37.54 o 
  -5   4   1     9769.77    10104.13    414.88 o 
  -4   4   1       79.27      117.87     29.58 o 
  -3   4   1      267.57      233.54     44.82 o 
  -2   4   1      431.17      410.27     43.78 o 
  -1   4   1    88219.79    86821.53    626.25 o 
   0   4   1      418.94      327.18     48.44 o 
   1   4   1     1597.15     1749.04     76.85 o 
   2   4   1     4871.17     4322.68    145.35 o 
   3   4   1     3449.88     3151.90    116.42 o 
   4   4   1      513.63      538.94    100.65 o 
   5   4   1     3348.94     3179.39    169.60 o 
   6   4   1     3303.46     3515.58    219.97 o 
   7   4   1       61.47       96.23     44.33 o 
   8   4   1     1867.14     2097.41    158.37 o 
   9   4   1        9.71      111.44     77.44 o 
  10   4   1      253.23      248.45    122.48 o 
  11   4   1      559.12      561.77    215.14 o 
  12   4   1      438.25      381.44    277.68 o 
 -12   5   1      107.14       69.34    127.46 o 
 -11   5   1     1586.26     1404.64    246.84 o 
 -10   5   1      218.01      204.65    141.62 o 
  -9   5   1       32.00      -41.00    114.01 o 
  -8   5   1     1891.18     2047.33    235.12 o 
  -7   5   1     3368.97     3725.74    187.94 o 
  -6   5   1     3712.23     3655.69    185.21 o 
  -5   5   1     6710.10     7564.63    298.66 o 
  -4   5   1     4957.38     6688.29    208.86 o 
  -3   5   1     3591.75     3837.29     98.95 o 
  -2   5   1      114.79       80.00     25.78 o 
  -1   5   1       87.07       69.23     22.38 o 
   0   5   1      297.33      330.01     41.86 o 
   1   5   1     2062.23     2575.62    106.47 o 
   2   5   1     3338.23     2933.88     61.98 o 
   3   5   1    13827.74    12902.36    379.02 o 
   4   5   1       21.58       22.45     54.09 o 
   5   5   1      505.01      376.95    109.29 o 
   6   5   1     8637.86     9099.75    378.59 o 
   7   5   1      125.57       63.69     44.16 o 
   8   5   1      934.18      643.93    189.18 o 
   9   5   1      402.32      304.65     99.92 o 
  10   5   1     2287.73     2231.70    262.98 o 
  11   5   1      261.81      316.75    209.60 o 
 -12   6   1      280.24      252.29    178.78 o 
 -11   6   1      104.62      114.46    115.41 o 
 -10   6   1      471.19      541.39    207.94 o 
  -9   6   1      907.37      883.90    259.50 o 
  -8   6   1      226.11      227.52    126.60 o 
  -7   6   1        0.01      134.40    108.78 o 
  -6   6   1     4667.14     5292.22    438.75 o 
  -5   6   1     2603.50     2581.62    206.77 o 
  -4   6   1    24521.63    27490.05    494.95 o 
  -3   6   1     1612.35     1466.58     77.19 o 
  -2   6   1     7700.72     8152.23    202.13 o 
  -1   6   1     1063.37      888.68     53.18 o 
   0   6   1    17245.53    19072.04    228.54 o 
   1   6   1     1613.98     1354.82     63.76 o 
   3   6   1     5095.58     4889.18    230.80 o 
   4   6   1      140.79      137.47     74.09 o 
   5   6   1        5.62      108.45     91.45 o 
   6   6   1      407.97      455.85    142.07 o 
   7   6   1     3146.51     3271.29    251.35 o 
   8   6   1      589.48      524.31    181.24 o 
   9   6   1        3.26      168.83    129.36 o 
  10   6   1      541.13      393.21    155.93 o 
  11   6   1      219.38      317.31    162.84 o 
 -11   7   1      808.79      682.90    239.17 o 
 -10   7   1      653.22      532.81    210.43 o 
  -9   7   1      301.79      168.73    123.57 o 
  -8   7   1      498.41      392.72    161.97 o 
  -7   7   1      322.39      297.84    146.44 o 
  -6   7   1     3459.95     3243.21    242.35 o 
  -5   7   1     3837.18     4275.82    258.91 o 
  -4   7   1        9.56       30.65     34.84 o 
  -3   7   1     3014.60     2662.98     83.78 o 
  -2   7   1     8560.10     9042.28    153.45 o 
  -1   7   1     4946.81     5111.92    173.98 o 
   0   7   1    14729.64    16057.69    380.21 o 
   1   7   1     1501.06     1496.26     66.30 o 
   2   7   1     1185.98     1209.84     72.86 o 
   3   7   1    11396.26    11362.16    808.85 o 
   4   7   1      191.70      153.14     73.16 o 
   5   7   1     4907.94     5475.93    320.64 o 
   6   7   1     2635.58     2807.03    244.11 o 
   7   7   1     3370.94     4034.43    594.88 o 
   8   7   1      478.94      391.56    136.19 o 
   9   7   1      341.46      348.12    128.96 o 
  10   7   1      294.61      287.29    147.58 o 
  11   7   1       12.67      282.87    213.83 o 
 -11   8   1      118.24      198.53    130.07 o 
 -10   8   1       27.55      184.97    154.36 o 
  -9   8   1       40.55       87.92     80.21 o 
  -8   8   1      332.43      216.17    153.42 o 
  -7   8   1    11707.45    14165.15    449.29 o 
  -6   8   1     2482.95     2440.09    213.97 o 
  -5   8   1      782.93      551.29    112.81 o 
  -4   8   1     2693.61     2733.88    245.04 o 
  -3   8   1     3442.24     3924.67    103.17 o 
  -2   8   1     8832.38     9183.59    269.07 o 
  -1   8   1     9584.33     9603.36    377.06 o 
   0   8   1     4812.12     5658.92    142.41 o 
   1   8   1     2925.68     3160.35     96.12 o 
   2   8   1      990.00     1352.33     97.61 o 
   3   8   1       26.12       95.30     72.81 o 
   4   8   1      214.95      161.85     87.51 o 
   5   8   1     5411.64     6041.98    324.18 o 
   6   8   1       92.45      122.63    113.58 o 
   7   8   1     4842.91     5280.31    365.60 o 
   8   8   1      623.09      680.70    194.73 o 
   9   8   1      187.40      313.57    164.30 o 
  10   8   1       16.28       51.09     64.08 o 
 -10   9   1      175.22      135.61    114.62 o 
  -9   9   1      295.13      296.42    190.43 o 
  -8   9   1     1459.77     1515.22    232.47 o 
  -7   9   1      621.96      393.87    121.03 o 
  -6   9   1      441.77      267.89     91.94 o 
  -5   9   1      735.42      705.38    134.90 o 
  -4   9   1     1519.87     1596.58    152.70 o 
  -3   9   1     1474.82     1497.13     64.61 o 
  -2   9   1     3630.78     3827.34    135.77 o 
  -1   9   1        3.15       43.03     47.07 o 
   0   9   1    14610.01    15909.67    986.93 o 
   1   9   1     2513.87     2492.82    144.65 o 
   2   9   1      829.17     1168.66    103.43 o 
   3   9   1      493.38      537.53    101.07 o 
   4   9   1     6190.68     6968.68    333.41 o 
   5   9   1       22.44       61.88     83.06 o 
   6   9   1     1330.65     1451.89    211.07 o 
   7   9   1      209.86      207.43    119.41 o 
   8   9   1      235.64      299.18    178.56 o 
   9   9   1      792.26      628.69    192.53 o 
  10   9   1       33.82       53.31     72.44 o 
 -10  10   1      719.72      515.90    173.34 o 
  -9  10   1       90.66      144.89     94.75 o 
  -8  10   1       73.47      130.57     97.93 o 
  -7  10   1      904.31      788.69    286.37 o 
  -6  10   1       57.12      153.97    112.32 o 
  -5  10   1     2406.05     2372.31    333.83 o 
  -4  10   1     1935.64     1568.53    154.96 o 
  -3  10   1     2616.82     2650.73    104.52 o 
  -2  10   1       14.93       41.00     27.34 o 
  -1  10   1      503.82      554.49    100.93 o 
   0  10   1      121.15      188.03     63.40 o 
   1  10   1     8278.27     9187.09    825.53 o 
   2  10   1     8833.45     8634.50    446.97 o 
   3  10   1      345.74      484.32    125.42 o 
   4  10   1        7.95      177.41     97.04 o 
   5  10   1      107.49      223.26    132.64 o 
   6  10   1      507.85      289.50    149.33 o 
   7  10   1      593.42      440.52    188.41 o 
   8  10   1      720.20      913.44    203.75 o 
   9  10   1      946.48      768.52    278.30 o 
  -9  11   1        4.49      151.67    117.97 o 
  -8  11   1      655.46      439.72    167.30 o 
  -7  11   1       13.62       84.95     82.09 o 
  -6  11   1     3562.37     3727.64    271.39 o 
  -5  11   1     1177.98     1273.74    164.62 o 
  -4  11   1      416.03      372.53    100.03 o 
  -3  11   1       30.07       94.07     47.39 o 
  -2  11   1       78.40      143.69     70.47 o 
  -1  11   1      739.02      825.26    119.05 o 
   0  11   1      187.30      300.12     93.67 o 
   1  11   1      174.91      207.25    105.99 o 
   2  11   1      704.05      524.10    156.41 o 
   3  11   1     1153.91     1175.23    189.25 o 
   4  11   1     3051.33     3260.55    237.77 o 
   5  11   1        6.92       54.18     85.81 o 
   6  11   1      325.10      196.28     99.98 o 
   7  11   1      143.90      198.84    132.83 o 
   8  11   1      135.66      218.46     98.35 o 
   9  11   1      299.13      366.16    215.84 o 
  -8  12   1      391.77      538.44    166.85 o 
  -7  12   1       17.54      267.52    129.45 o 
  -6  12   1      554.20      408.16    129.16 o 
  -5  12   1        4.55      111.24     88.43 o 
  -4  12   1      569.75      574.69    157.66 o 
  -3  12   1     1170.22     1063.53    124.54 o 
  -2  12   1      250.23      261.70     95.72 o 
  -1  12   1     2561.97     2822.02    221.45 o 
   0  12   1      982.99     1001.50    145.29 o 
   1  12   1      461.11      446.36    132.34 o 
   2  12   1       17.55      222.16     99.87 o 
   3  12   1       16.97       51.04     74.09 o 
   4  12   1        4.85      188.23    131.92 o 
   5  12   1      436.37      352.27    157.84 o 
   6  12   1       86.03      196.08    130.47 o 
   7  12   1      437.62      296.90    185.41 o 
   8  12   1       22.83       19.69    118.95 o 
  -7  13   1      174.96      342.82    226.72 o 
  -6  13   1      874.14     1062.24    197.64 o 
  -5  13   1      157.71      246.31    132.19 o 
  -4  13   1        3.58      106.53     83.14 o 
  -3  13   1       88.56      104.13     85.70 o 
  -2  13   1       68.01       80.32     54.90 o 
  -1  13   1      172.85      146.29     88.58 o 
   0  13   1       58.07      156.41     82.09 o 
   1  13   1     2633.80     2952.87    303.58 o 
   2  13   1       40.87      166.73     84.93 o 
   3  13   1      110.78      113.97     75.80 o 
   4  13   1      599.85      578.12    189.95 o 
   5  13   1      461.46      356.00    161.03 o 
   6  13   1      491.17      431.55    159.03 o 
   7  13   1      247.83      269.79    223.21 o 
  -6  14   1      709.60      428.41    209.25 o 
  -5  14   1      430.65      379.15    183.14 o 
  -4  14   1       23.65       79.76    112.72 o 
  -3  14   1      340.73      276.98     95.89 o 
  -2  14   1      289.96      230.19    115.41 o 
  -1  14   1       47.16       53.36     67.16 o 
   0  14   1      584.10      387.34    114.99 o 
   1  14   1        8.74      171.93    149.54 o 
   2  14   1      109.97      175.52    106.80 o 
   3  14   1      960.95      850.23    223.70 o 
   4  14   1       68.40       -1.85     71.19 o 
   5  14   1       24.52       79.69     73.89 o 
   6  14   1      467.33      272.53    174.52 o 
  -4  15   1      128.81       29.62    136.57 o 
  -3  15   1      541.62      341.24    185.62 o 
  -2  15   1     1364.87     1026.60    355.47 o 
  -1  15   1       37.00      161.52    111.86 o 
   0  15   1     1961.24     2314.00    267.41 o 
   1  15   1     1140.57     1053.91    246.59 o 
   2  15   1       44.53      120.04    104.26 o 
   3  15   1      119.86       48.91     76.86 o 
   4  15   1        0.65       32.64     71.32 o 
   1  16   1       15.76      146.77    155.04 o 
 -12   0   2       23.26       71.25     95.25 o 
 -10   0   2      803.35      791.22    198.52 o 
  -8   0   2     7682.32     9172.62    532.48 o 
  -4   0   2    16830.10    17080.75    333.74 o 
  -2   0   2    51965.52    45798.35    547.29 o 
   2   0   2    39826.84    44753.20    502.11 o 
   4   0   2       50.13      163.64     70.12 o 
   6   0   2     9541.31    10947.50    610.15 o 
   8   0   2      570.49      550.14    277.95 o 
  10   0   2     1155.25      985.52    269.83 o 
  12   0   2      135.03      127.42    144.04 o 
 -13   1   2      549.72      271.29    109.31 o 
 -12   1   2      373.55      197.95    100.77 o 
 -11   1   2        1.61      116.27     85.18 o 
 -10   1   2      302.38      199.19     98.95 o 
  -9   1   2     4469.91     5397.33    465.44 o 
  -8   1   2      221.42      224.30    100.10 o 
  -7   1   2      938.96      869.05    114.72 o 
  -6   1   2     3402.81     4123.68    230.38 o 
  -5   1   2     3033.27     3670.95    120.18 o 
  -4   1   2     2274.60     2248.31     66.56 o 
  -3   1   2     6905.94     6060.23    140.85 o 
  -2   1   2    19379.56    17465.18    410.21 o 
  -1   1   2    33990.22    30863.92    346.52 o 
   0   1   2     5932.87     5683.41     87.24 o 
   1   1   2    48035.63    46028.93    497.30 o 
   2   1   2     2185.88     2228.61    103.94 o 
   3   1   2      923.09     1020.83     57.19 o 
   4   1   2     1953.64     2060.70     97.93 o 
   5   1   2    27737.16    31103.37    640.21 o 
   6   1   2      138.49       73.22     47.32 o 
   7   1   2      566.03      650.30    141.42 o 
   8   1   2     2182.10     2311.32    223.93 o 
   9   1   2      158.12      414.27    345.10 o 
  10   1   2       20.19      141.72    118.92 o 
  11   1   2        2.30       36.23     64.23 o 
  12   1   2        1.41       86.90     80.88 o 
 -13   2   2       23.21      177.56    127.75 o 
 -12   2   2      161.58      166.27    102.25 o 
 -11   2   2     2375.76     2469.48    246.75 o 
 -10   2   2      294.66      176.84     73.93 o 
  -9   2   2     2327.37     2466.04    215.24 o 
  -8   2   2       19.27       69.13     69.83 o 
  -7   2   2     1959.43     1764.32    117.70 o 
  -6   2   2    12832.52    13360.19    343.97 o 
  -4   2   2     1720.76     1261.90     62.36 o 
  -3   2   2     1211.14     1069.14     53.27 o 
  -2   2   2    26424.95    26775.43    375.36 o 
  -1   2   2    13200.12    12847.25    444.53 o 
   0   2   2     2830.36     2599.17     63.18 o 
   1   2   2    22242.53    23758.90    280.32 o 
   2   2   2      228.79      160.83     36.19 o 
   3   2   2       51.28       51.98     24.55 o 
   4   2   2     4068.41     4195.91    140.73 o 
   5   2   2     1192.05     1735.13    131.14 o 
   6   2   2      264.69      296.32     64.46 o 
   7   2   2      218.35      209.54     92.93 o 
   8   2   2     1699.29     2028.52    196.96 o 
   9   2   2     1887.88     2068.62    278.79 o 
  10   2   2       15.04       24.06     83.51 o 
  11   2   2       75.44       96.27     97.75 o 
  12   2   2        9.29       52.44    110.87 o 
 -13   3   2      424.11      514.17    208.68 o 
 -12   3   2      346.54      174.47    123.03 o 
 -11   3   2       10.34      167.83     90.28 o 
 -10   3   2       75.75       94.08     88.23 o 
  -9   3   2        0.96       74.07     89.73 o 
  -8   3   2      394.83      259.16    109.61 o 
  -7   3   2      655.61      507.64     78.52 o 
  -6   3   2      845.92      692.68     81.30 o 
  -5   3   2     1526.73     1374.54     76.56 o 
  -4   3   2    12888.69    12493.17    482.62 o 
  -3   3   2    10585.70    10786.29    244.84 o 
  -2   3   2     5162.26     5244.11    161.42 o 
  -1   3   2    13902.08    15494.16    183.65 o 
   0   3   2     2487.32     2327.17    101.54 o 
   1   3   2      992.85      986.57     46.02 o 
   2   3   2    17005.07    15943.13    306.08 o 
   3   3   2      572.76      722.52     52.07 o 
   4   3   2     4098.74     4263.35    148.57 o 
   5   3   2     2637.15     2527.47    144.40 o 
   6   3   2     2402.39     2363.24    104.99 o 
   7   3   2     4558.44     4827.39    201.88 o 
   8   3   2     1918.61     2118.14    226.80 o 
   9   3   2      529.89      300.46    152.55 o 
  10   3   2       38.56       31.27     63.86 o 
  11   3   2     1281.04     1390.84    228.41 o 
 -12   4   2     1254.14     1092.96    286.27 o 
 -11   4   2       34.40      128.09     89.03 o 
 -10   4   2      368.58      238.93    127.87 o 
  -9   4   2       79.64      192.69     86.88 o 
  -8   4   2     9090.84    10459.63    385.35 o 
  -7   4   2      696.78      572.97     73.23 o 
  -6   4   2       64.19      110.01     44.63 o 
  -5   4   2     1427.01     1168.25     84.43 o 
  -4   4   2     5307.02     6163.80    216.75 o 
  -3   4   2     5632.59     5406.22    177.92 o 
  -2   4   2     2856.59     2593.71    100.54 o 
  -1   4   2     2971.66     2800.09     67.36 o 
   0   4   2      348.15      243.96     33.03 o 
   1   4   2      498.04      571.77     41.67 o 
   2   4   2     2266.09     1929.96    133.98 o 
   3   4   2      160.48      131.22     43.96 o 
   4   4   2    30248.28    30137.27   1400.78 o 
   5   4   2      106.15      134.64     38.61 o 
   6   4   2      891.46      909.10     74.53 o 
   7   4   2     1685.79     1489.52    146.81 o 
   8   4   2     3206.93     3720.78    266.00 o 
   9   4   2        0.37       57.53     77.28 o 
  10   4   2      339.09      233.77    174.50 o 
  11   4   2       12.11      121.30    127.56 o 
 -12   5   2       48.92       20.63    115.81 o 
 -11   5   2       28.16       55.47    116.05 o 
 -10   5   2      418.84      553.99    177.04 o 
  -9   5   2        7.45       41.26     53.42 o 
  -8   5   2      375.92      261.16     85.78 o 
  -7   5   2      166.20      131.84     50.33 o 
  -6   5   2       56.28       58.67     26.46 o 
  -5   5   2     1083.44     1039.76     66.63 o 
  -4   5   2     2663.70     2679.95    118.77 o 
  -3   5   2      562.57      476.12     46.18 o 
  -2   5   2      236.32      260.92     37.99 o 
  -1   5   2    23880.30    24923.81    430.55 o 
   0   5   2    14841.53    15787.98    251.61 o 
   1   5   2        2.45       32.68     17.23 o 
   2   5   2      443.15      361.41     50.78 o 
   3   5   2     7047.79     7114.61    234.82 o 
   4   5   2        2.87       91.08     65.29 o 
   5   5   2     1400.80     1501.69    166.65 o 
   6   5   2      146.09      157.56     42.45 o 
   7   5   2      941.06      933.60     79.02 o 
   8   5   2     3238.70     3557.53    202.57 o 
   9   5   2      495.03      608.58    261.58 o 
  10   5   2      132.85      136.31    140.45 o 
  11   5   2      911.85     1101.19    329.40 o 
 -12   6   2      357.80      487.66    226.17 o 
 -11   6   2     1503.18     1883.08    307.23 o 
 -10   6   2       75.83       95.79    118.83 o 
  -9   6   2       13.77        4.41     85.32 o 
  -8   6   2      935.81      921.06     82.19 o 
  -7   6   2     1782.22     1932.08    183.33 o 
  -6   6   2      940.84     1018.48     82.56 o 
  -5   6   2     2996.79     2734.70    105.64 o 
  -4   6   2     2554.83     2155.99     88.83 o 
  -3   6   2        0.34       38.21     29.16 o 
  -2   6   2      453.63      447.24     45.74 o 
  -1   6   2        6.11       45.08     20.54 o 
   0   6   2     1594.53     1427.69     55.18 o 
   1   6   2    11905.02    11392.16    226.04 o 
   2   6   2     1558.76     1505.97     76.70 o 
   3   6   2      105.16       47.79     40.86 o 
   4   6   2      955.96      956.52    148.42 o 
   5   6   2     6882.90     7111.73    352.85 o 
   6   6   2     2542.71     3126.54    380.34 o 
   7   6   2     7302.87     8467.59    421.02 o 
   8   6   2      864.95     1004.33    175.09 o 
   9   6   2      195.80      297.87    161.98 o 
  10   6   2       12.66      111.97    123.79 o 
  11   6   2       81.31      226.55    214.67 o 
 -12   7   2      226.87      179.24    156.41 o 
 -11   7   2      147.15      165.11     93.82 o 
 -10   7   2     1121.03     1320.83    228.16 o 
  -9   7   2     1548.10     1669.62    232.54 o 
  -8   7   2     2232.61     2351.87    250.16 o 
  -7   7   2     3612.04     3553.66    245.53 o 
  -6   7   2     1337.71     1253.23    172.41 o 
  -5   7   2      287.54      377.38     53.38 o 
  -4   7   2      412.11      305.08     36.18 o 
  -3   7   2      274.68      301.77     43.05 o 
  -2   7   2      530.42      468.00     57.31 o 
  -1   7   2     2183.02     2485.60     94.93 o 
   0   7   2     5429.24     5966.80    172.40 o 
   1   7   2      184.29      205.77     50.10 o 
   2   7   2      989.20      835.82     79.18 o 
   3   7   2     2659.94     2422.35    175.28 o 
   4   7   2       15.52       57.78     72.35 o 
   5   7   2     6291.44     6570.18    375.84 o 
   6   7   2      157.00      173.30    112.83 o 
   7   7   2      100.89      107.54    124.64 o 
   8   7   2     2909.01     4094.06    350.35 o 
   9   7   2      107.01       95.73    162.52 o 
  10   7   2      378.24      246.66    148.62 o 
 -11   8   2        5.90      109.90    106.80 o 
 -10   8   2       48.62       86.25    113.80 o 
  -9   8   2      325.09      267.87    122.11 o 
  -8   8   2      222.32      369.75    127.58 o 
  -7   8   2      442.49      324.92    124.58 o 
  -6   8   2      895.41      736.75    162.53 o 
  -5   8   2     1155.72     1145.01    163.12 o 
  -4   8   2     2025.55     2365.99     84.95 o 
  -3   8   2      130.15      133.59     41.79 o 
  -2   8   2    16185.42    18278.91    586.47 o 
  -1   8   2       68.22      155.31     47.25 o 
   0   8   2     2522.14     2399.19     96.50 o 
   1   8   2     1687.49     2091.42     90.06 o 
   2   8   2     2379.70     2201.67    102.19 o 
   3   8   2     3016.90     3172.39    378.17 o 
   4   8   2     1421.05     1517.90    189.75 o 
   5   8   2     4481.55     5434.61    418.97 o 
   6   8   2      308.97      276.10    108.86 o 
   7   8   2      704.81      866.89    207.49 o 
   8   8   2      211.52       73.11    107.42 o 
   9   8   2      205.52      183.45    135.45 o 
  10   8   2      360.63      436.33    212.05 o 
 -11   9   2     1429.15      894.84    298.41 o 
 -10   9   2       98.69      146.77    109.60 o 
  -9   9   2       70.23      148.78    125.31 o 
  -8   9   2      557.16      577.56    179.73 o 
  -7   9   2     1550.07     1961.24    206.31 o 
  -6   9   2     2084.77     2152.17    202.00 o 
  -5   9   2       23.74       12.42     50.90 o 
  -4   9   2     1244.89     1233.34     59.49 o 
  -3   9   2      319.72      235.79     43.53 o 
  -2   9   2     1060.78     1106.83     76.44 o 
  -1   9   2       35.85       36.49     51.32 o 
   0   9   2      110.76       94.68     29.07 o 
   1   9   2      137.15      138.62     44.18 o 
   2   9   2     4120.16     4163.58    293.19 o 
   3   9   2     1637.83     1791.36    207.39 o 
   4   9   2      272.83      432.29    168.01 o 
   5   9   2     3173.82     4314.40    554.66 o 
   6   9   2     1827.49     2180.89    287.94 o 
   7   9   2       16.64       75.67    120.33 o 
   8   9   2        6.97       39.53    100.25 o 
   9   9   2     1147.06     1342.67    331.62 o 
 -10  10   2      298.99      306.66    171.29 o 
  -9  10   2      101.41      186.94    107.80 o 
  -8  10   2       63.49      100.86     89.22 o 
  -7  10   2        3.86       99.59     91.83 o 
  -6  10   2      226.33      234.06     99.61 o 
  -5  10   2     3418.79     4165.55    268.18 o 
  -4  10   2        3.27       23.85     19.39 o 
  -3  10   2       19.40       39.20     27.31 o 
  -2  10   2      204.59      198.10     47.54 o 
  -1  10   2     1921.09     1947.44     96.41 o 
   0  10   2      147.42      156.09     49.23 o 
   1  10   2     3558.66     3530.80    149.50 o 
   2  10   2     8403.86     9025.86    288.64 o 
   3  10   2     1925.72     1995.96    179.18 o 
   4  10   2      136.60      177.80    103.42 o 
   5  10   2        1.36      251.75    172.44 o 
   6  10   2     3475.00     3918.17    331.45 o 
   7  10   2      158.51      201.16    127.43 o 
   8  10   2      160.02      207.02    172.28 o 
   9  10   2      373.10      187.06    197.97 o 
  -9  11   2      280.64      301.65    135.08 o 
  -8  11   2      327.60      270.48    108.67 o 
  -7  11   2      202.84      242.34    110.54 o 
  -6  11   2      309.89      140.74    104.51 o 
  -5  11   2      223.12      227.41     92.68 o 
  -4  11   2     1972.64     2219.57    144.71 o 
  -3  11   2     2298.70     2364.82    151.70 o 
  -2  11   2     2405.17     2308.87    215.12 o 
  -1  11   2     9545.15     9080.98    336.45 o 
   0  11   2      109.42      148.28     68.36 o 
   1  11   2      380.58      253.05     82.76 o 
   2  11   2      737.70      754.30    177.39 o 
   3  11   2      429.82      304.48    118.54 o 
   4  11   2     1111.37     1134.67    199.48 o 
   5  11   2       95.35      116.00    126.46 o 
   6  11   2      245.05      291.58    180.14 o 
   7  11   2        7.85      118.62    140.42 o 
   8  11   2      915.98      567.77    275.36 o 
  -9  12   2      256.04      164.10    142.39 o 
  -8  12   2     3392.66     4409.72    906.57 o 
  -7  12   2        2.96      137.36     80.45 o 
  -6  12   2      223.30      231.58     96.87 o 
  -5  12   2        0.13       89.47     62.74 o 
  -4  12   2     1192.82     1356.22    181.92 o 
  -3  12   2      602.89      540.08    139.09 o 
  -2  12   2     1176.40     1278.22    140.04 o 
  -1  12   2      343.62      245.62     80.54 o 
   0  12   2       92.75       86.46     52.55 o 
   1  12   2       70.03       -3.78     68.37 o 
   2  12   2      151.87      107.29     69.90 o 
   3  12   2      284.16      306.07    113.35 o 
   4  12   2     1396.76     1635.50    214.03 o 
   5  12   2     2248.95     2445.14    222.93 o 
   6  12   2     3884.18     5108.98    304.37 o 
   7  12   2       45.36      341.48    348.98 o 
  -8  13   2      342.57      432.24    265.31 o 
  -7  13   2      150.66      193.42    127.14 o 
  -6  13   2      759.86      626.45    215.83 o 
  -5  13   2     1277.35     1214.16    261.38 o 
  -4  13   2      397.33      230.06    121.44 o 
  -3  13   2      404.35      226.59    107.04 o 
  -2  13   2       24.82       81.80     59.36 o 
  -1  13   2     2515.59     2809.66    371.15 o 
   0  13   2      214.93      138.10     61.43 o 
   1  13   2      357.19      267.31    126.00 o 
   2  13   2     1172.39     1373.70    169.03 o 
   3  13   2     1293.68     1449.24    196.47 o 
   4  13   2        3.95      473.87    467.04 o 
   5  13   2      467.27      657.60    175.33 o 
   6  13   2      373.32      492.89    168.63 o 
  -6  14   2      822.26      838.31    282.48 o 
  -5  14   2     3015.51     3702.57    362.52 o 
  -4  14   2     1076.36     1382.04    248.85 o 
  -3  14   2        0.43      215.42    152.38 o 
  -2  14   2        2.69      137.28    107.59 o 
  -1  14   2      144.74      111.68     79.35 o 
   0  14   2      673.09      577.81    201.59 o 
   1  14   2      314.54      209.79     78.35 o 
   2  14   2        1.96       97.34     73.51 o 
   3  14   2     1372.58     1608.55    221.61 o 
   4  14   2       28.21       79.55     87.54 o 
   5  14   2      168.34      154.07    120.69 o 
  -5  15   2      192.86      218.31    181.73 o 
  -4  15   2      153.93      455.00    201.81 o 
  -3  15   2      120.67      205.89    134.57 o 
  -2  15   2      753.69      430.95    163.31 o 
  -1  15   2       70.23      276.41    226.02 o 
   0  15   2     1361.21      753.13    661.22 o 
   1  15   2        1.66      159.62    118.36 o 
   2  15   2     1745.25     2181.31    391.83 o 
   3  15   2      808.58      709.77    225.49 o 
  -1  16   2      128.56      149.84    121.95 o 
   0  16   2      323.31      476.66    317.58 o 
 -13   1   3       26.68       51.51     42.27 o 
 -12   1   3      464.14      248.83    135.69 o 
 -11   1   3       59.89      209.36    100.90 o 
 -10   1   3      835.01      919.57    168.82 o 
  -9   1   3        5.22      143.74     95.81 o 
  -8   1   3     1859.21     1973.29    163.12 o 
  -7   1   3      228.10      332.44    109.00 o 
  -6   1   3       19.03      101.83     54.82 o 
  -5   1   3     3403.18     3055.04    100.79 o 
  -4   1   3    24741.24    23871.23    586.18 o 
  -3   1   3      502.20      593.61     59.90 o 
  -2   1   3    34065.00    31094.44    446.71 o 
  -1   1   3     1959.38     1918.78     59.42 o 
   0   1   3    17672.13    19490.07    310.66 o 
   1   1   3    22768.80    22550.88    209.37 o 
   2   1   3     3521.90     3661.02    134.84 o 
   3   1   3      162.83      286.40     46.39 o 
   4   1   3     8693.27     8482.81    239.58 o 
   5   1   3     1695.46     1849.97    108.68 o 
   6   1   3    10382.63    11364.44    524.99 o 
   7   1   3     3831.65     3941.36    241.91 o 
   8   1   3     1451.52     1626.94    162.73 o 
   9   1   3       85.99       47.53     91.91 o 
  10   1   3     1979.84     2066.48    207.64 o 
  11   1   3      259.49      227.58    135.05 o 
 -13   2   3       70.17      264.18    158.65 o 
 -12   2   3      520.97      527.25    185.77 o 
 -11   2   3      268.10      259.55    140.86 o 
 -10   2   3      774.22      365.44    115.67 o 
  -9   2   3      348.23      427.47    135.14 o 
  -8   2   3       38.78       54.14     59.04 o 
  -7   2   3     2243.86     2086.39    126.46 o 
  -6   2   3     3765.07     3396.51    141.14 o 
  -5   2   3       56.40       75.03     36.88 o 
  -4   2   3       50.24       36.64     27.21 o 
  -3   2   3    10790.85    10671.89    209.62 o 
  -2   2   3      272.14      361.38     59.43 o 
  -1   2   3     7901.23     6990.51     70.24 o 
   0   2   3    33102.83    32390.92    520.88 o 
   1   2   3        0.16       25.54     18.12 o 
   2   2   3     2907.06     2877.37    127.91 o 
   3   2   3     3605.87     3938.87    125.77 o 
   4   2   3      398.24      585.50     88.48 o 
   5   2   3      233.37      179.69     66.62 o 
   6   2   3     7829.93     8637.38    743.23 o 
   7   2   3     3887.79     3888.73    254.60 o 
   8   2   3      727.80      706.35    153.12 o 
   9   2   3      458.26      261.11    121.60 o 
  10   2   3       11.42       59.60     57.96 o 
  11   2   3       23.60      229.71    181.27 o 
 -13   3   3       54.61       93.10    138.92 o 
 -12   3   3       82.82       74.01     86.09 o 
 -11   3   3      818.73     1032.96    215.04 o 
 -10   3   3      342.46      183.51     87.61 o 
  -9   3   3     2104.60     2180.56    183.92 o 
  -8   3   3     2905.04     2922.07    200.44 o 
  -7   3   3       46.14       45.09     28.08 o 
  -6   3   3       45.52       76.21     42.28 o 
  -5   3   3     2819.55     2867.87    164.02 o 
  -4   3   3     2381.98     2633.33    125.43 o 
  -3   3   3       39.91       66.65     22.16 o 
  -2   3   3     5488.68     5156.13    101.51 o 
  -1   3   3      947.58      731.40     72.71 o 
   0   3   3     1494.80     1418.67     49.90 o 
   1   3   3    18376.35    19986.13    338.60 o 
   2   3   3     1556.39     1510.71     68.33 o 
   3   3   3       26.56       82.73     42.58 o 
   4   3   3     9305.02     9005.62    182.38 o 
   5   3   3     1970.95     2110.84     97.51 o 
   6   3   3     3253.72     3660.42    274.86 o 
   7   3   3     9509.67    10912.98    459.02 o 
   8   3   3        9.94       15.55     65.86 o 
   9   3   3     2008.09     2251.78    219.40 o 
  10   3   3       41.10      128.25    107.68 o 
  11   3   3      600.70      266.17    175.96 o 
 -13   4   3       17.49      108.12     97.48 o 
 -12   4   3       77.30      175.83    176.64 o 
 -11   4   3      291.44      265.58    118.62 o 
 -10   4   3      128.66      118.00     88.97 o 
  -9   4   3      963.77      933.83    133.16 o 
  -8   4   3      337.24      354.76    106.53 o 
  -7   4   3     3399.98     3485.80    199.79 o 
  -6   4   3     3317.01     3270.75    142.94 o 
  -5   4   3      639.04      704.98     61.34 o 
  -4   4   3      372.11      451.59     64.45 o 
  -3   4   3    57479.81    61010.13    814.23 o 
  -2   4   3     2030.57     1716.83     92.56 o 
  -1   4   3      659.24      477.04     34.74 o 
   0   4   3       71.10       84.13     24.06 o 
   1   4   3      280.86      322.76     57.86 o 
   2   4   3      899.52      676.89     56.40 o 
   3   4   3      859.06      881.99     64.93 o 
   4   4   3     7514.59     7956.51    167.79 o 
   5   4   3     1786.99     1808.99     93.62 o 
   6   4   3     1605.22     1612.86     96.35 o 
   7   4   3      795.27      801.12     95.41 o 
   8   4   3      799.05      751.55    122.56 o 
   9   4   3      542.05      322.55    112.95 o 
  10   4   3       17.64       52.79     98.40 o 
  11   4   3     1056.14     1005.44    314.01 o 
 -12   5   3      410.73      192.97    163.13 o 
 -11   5   3       75.28       99.32    114.98 o 
 -10   5   3       97.22      151.48     84.49 o 
  -9   5   3       70.01       53.51     44.36 o 
  -8   5   3     4272.21     4253.42    232.96 o 
  -7   5   3      339.14      277.43     76.91 o 
  -6   5   3      513.51      320.53     56.57 o 
  -5   5   3     8533.73     9072.71    297.58 o 
  -4   5   3     3478.33     3551.27     99.50 o 
  -3   5   3       60.99       26.43     17.96 o 
  -2   5   3    13320.96    13102.90    238.08 o 
  -1   5   3     2255.63     1988.57     96.92 o 
   0   5   3     9200.76    10577.27    285.12 o 
   1   5   3    23855.29    25907.63    281.41 o 
   2   5   3       42.31       51.91     23.47 o 
   3   5   3       77.72       69.51     31.47 o 
   4   5   3    16323.30    18060.40    373.03 o 
   5   5   3       22.77       48.41     39.17 o 
   6   5   3      365.32      364.23     65.44 o 
   7   5   3      180.02       85.61     41.22 o 
   8   5   3     2750.83     2699.15    169.83 o 
   9   5   3       55.84       85.61     79.75 o 
  10   5   3       30.49      131.71    128.84 o 
  11   5   3      177.15      209.49    178.33 o 
 -12   6   3      953.57     1085.95    291.55 o 
 -11   6   3      117.17      126.64    101.16 o 
 -10   6   3     1722.99     1627.47    219.24 o 
  -9   6   3      125.81      103.31     99.01 o 
  -8   6   3      704.14      650.41    130.96 o 
  -7   6   3      989.83      930.70     82.04 o 
  -6   6   3    17814.84    21306.12    960.97 o 
  -5   6   3      547.27      505.51     58.77 o 
  -4   6   3      478.70      377.46     55.51 o 
  -3   6   3     5349.83     6114.36    175.52 o 
  -2   6   3     2567.73     2697.86     79.20 o 
  -1   6   3        8.96       39.21     17.45 o 
   0   6   3      703.91      464.05     53.26 o 
   1   6   3     7466.06     7789.93    139.89 o 
   2   6   3    16225.45    16544.24    239.37 o 
   3   6   3      296.98      245.84    108.19 o 
   4   6   3       32.88       50.24    103.17 o 
   5   6   3     1625.25     1670.84    243.14 o 
   6   6   3      358.91      282.44    208.59 o 
   7   6   3       35.36       98.11    168.60 o 
   8   6   3      587.60      405.25    149.31 o 
   9   6   3       10.43       43.61    116.20 o 
  10   6   3       10.87      192.23    120.55 o 
 -12   7   3      523.98      435.31    207.93 o 
 -11   7   3        7.16       72.47     88.36 o 
 -10   7   3      187.21      132.19     95.97 o 
  -9   7   3      282.27      228.04    118.03 o 
  -8   7   3      234.84      305.83    143.60 o 
  -7   7   3      255.66      206.57     70.18 o 
  -6   7   3      678.32      561.79     64.19 o 
  -5   7   3    13934.49    15833.65    490.73 o 
  -4   7   3     2915.74     2664.84     94.27 o 
  -3   7   3     5589.55     6195.50    141.57 o 
  -2   7   3    23918.41    23822.30   1066.93 o 
  -1   7   3    10356.19    11185.75    308.11 o 
   0   7   3       13.64       45.44     25.72 o 
   1   7   3    16826.90    16356.85    474.79 o 
   2   7   3      246.58      208.39     37.77 o 
   3   7   3       13.34       39.41     51.69 o 
   4   7   3      562.11      475.04    141.15 o 
   5   7   3      131.21      225.86    159.41 o 
   6   7   3       59.63      237.27    200.75 o 
   7   7   3      714.64      974.39    365.47 o 
   8   7   3     1230.28     1612.45    264.15 o 
   9   7   3        9.79       55.10     89.97 o 
  10   7   3      208.31      202.17    164.86 o 
 -11   8   3      112.03      201.93    144.20 o 
 -10   8   3     1508.58     1730.13    237.84 o 
  -9   8   3     3630.81     4251.84    324.44 o 
  -8   8   3      429.88      260.02    141.34 o 
  -7   8   3     3725.41     4116.11    273.25 o 
  -6   8   3      344.03      258.18     95.73 o 
  -5   8   3     5402.08     5903.90    196.38 o 
  -4   8   3     4520.04     4720.18    151.77 o 
  -3   8   3     2626.17     2733.23     87.79 o 
  -2   8   3      165.02       99.67     31.12 o 
  -1   8   3      128.74      150.83     44.54 o 
   0   8   3      566.54      404.64     53.90 o 
   1   8   3     1150.30     1045.95     82.25 o 
   2   8   3     1151.15     1130.74     71.46 o 
   3   8   3     3928.35     4080.16    253.50 o 
   4   8   3       13.28       49.84     87.76 o 
   5   8   3     5903.00     7071.18    424.78 o 
   6   8   3       16.79      161.17    157.59 o 
   7   8   3      245.46      321.36    157.16 o 
   8   8   3       18.59      -22.13    120.55 o 
   9   8   3       13.66       65.43     87.79 o 
  10   8   3      155.02      235.19    163.93 o 
 -11   9   3      105.68       67.96     72.23 o 
 -10   9   3       30.06       28.92     68.77 o 
  -9   9   3      176.38      113.93    116.40 o 
  -8   9   3       17.12      174.63     95.58 o 
  -7   9   3     1432.90     1526.54    193.01 o 
  -6   9   3     3603.28     4136.37    190.87 o 
  -5   9   3      246.75      222.16     41.81 o 
  -4   9   3        5.38       32.43     18.42 o 
  -3   9   3     1188.59     1305.61     69.62 o 
  -2   9   3    22018.39    24596.13   1090.49 o 
  -1   9   3     4085.45     4032.18    204.45 o 
   0   9   3     2151.72     2149.38    139.34 o 
   1   9   3     1189.32     1202.33     73.73 o 
   2   9   3     6975.94     7302.71    372.17 o 
   3   9   3       99.86       60.45     72.92 o 
   4   9   3      616.19      634.09    156.79 o 
   5   9   3       64.73      102.36    113.40 o 
   6   9   3      298.45      191.15    131.00 o 
   7   9   3     2488.46     2866.59    277.86 o 
   8   9   3      143.11      246.80    165.65 o 
   9   9   3       57.13      152.46    129.88 o 
 -10  10   3      191.88      132.09    142.86 o 
  -9  10   3      425.00      319.24    156.53 o 
  -8  10   3       16.66      129.58     88.42 o 
  -7  10   3      532.72      524.09    151.36 o 
  -6  10   3      898.28      842.10    151.46 o 
  -5  10   3      716.67      855.33    229.11 o 
  -4  10   3      184.00      124.02     35.17 o 
  -3  10   3      579.91      518.23     73.25 o 
  -2  10   3      143.97       90.59     40.88 o 
  -1  10   3      466.39      504.04    101.17 o 
   0  10   3     3592.08     3849.23    167.58 o 
   1  10   3     2846.48     3057.72    150.34 o 
   2  10   3      255.16      231.14     58.08 o 
   3  10   3      292.14      253.92    128.64 o 
   4  10   3      795.12      836.60    158.61 o 
   5  10   3     1142.41     1340.60    294.76 o 
   6  10   3      539.18      412.27    162.97 o 
   7  10   3       39.14      145.59    116.25 o 
   8  10   3      793.66      394.36    218.75 o 
 -10  11   3      483.17      314.62    209.84 o 
  -9  11   3      437.45      379.88    149.95 o 
  -8  11   3      354.76      343.47    132.99 o 
  -7  11   3        1.95       63.99     71.99 o 
  -6  11   3     1269.77     1631.17    188.46 o 
  -5  11   3      930.34      838.38    124.42 o 
  -4  11   3       16.03       85.06     40.77 o 
  -3  11   3       13.76      100.93     50.59 o 
  -2  11   3       73.31       75.71     55.78 o 
  -1  11   3      644.54      623.12    145.70 o 
   0  11   3     1989.68     2249.53    150.15 o 
   1  11   3     6127.67     6468.03    252.29 o 
   2  11   3      974.60      952.35    143.90 o 
   3  11   3       31.04       57.18     52.84 o 
   4  11   3      993.12      919.71    220.88 o 
   5  11   3      322.94      313.90    151.79 o 
   6  11   3       34.81      197.90    131.75 o 
   7  11   3      349.90      280.01    129.86 o 
   8  11   3      414.65      251.64    148.16 o 
  -9  12   3       18.34      -27.20    157.07 o 
  -8  12   3       15.19      146.49    165.55 o 
  -7  12   3       48.07      209.69    151.33 o 
  -6  12   3      207.33      143.81     76.87 o 
  -5  12   3     1189.04     1029.79    157.12 o 
  -4  12   3      645.10      609.83    117.80 o 
  -3  12   3     4815.60     5471.17    194.45 o 
  -2  12   3      114.85      150.61     76.53 o 
  -1  12   3     1716.14     1807.87    150.08 o 
   0  12   3      152.60      141.21     69.48 o 
   1  12   3     2373.78     2804.81    207.27 o 
   2  12   3       71.41       41.43     47.55 o 
   3  12   3      221.69      212.24    121.23 o 
   4  12   3        1.54       96.66     91.74 o 
   5  12   3      115.44      200.10    130.11 o 
   6  12   3      115.99      134.04    117.53 o 
   7  12   3        6.63      109.82    113.24 o 
  -8  13   3      234.64      472.07    254.48 o 
  -7  13   3      524.34      287.47    175.69 o 
  -6  13   3        0.84       16.88    102.27 o 
  -5  13   3        6.76      149.33    136.86 o 
  -4  13   3       17.42       87.49    101.55 o 
  -3  13   3      963.20      971.05    163.98 o 
  -2  13   3      338.91      255.53    117.10 o 
  -1  13   3     1762.39     1502.91    172.06 o 
   0  13   3       58.37       66.66     39.69 o 
   1  13   3       19.93        6.65     52.22 o 
   2  13   3      115.66      140.43     78.93 o 
   3  13   3       37.59      153.99    112.60 o 
   4  13   3     1611.75     2227.15    209.09 o 
   5  13   3        1.54       73.42     86.67 o 
   6  13   3       19.16       92.37     92.69 o 
  -6  14   3       92.60      111.47    157.29 o 
  -5  14   3      554.48      679.12    240.73 o 
  -4  14   3       17.75      150.61    134.07 o 
  -3  14   3      164.05      182.35    110.92 o 
  -2  14   3        3.99       48.25     64.59 o 
  -1  14   3       22.00       72.28     95.54 o 
   0  14   3     2847.06     3712.69    224.96 o 
   1  14   3      727.29      799.24    503.97 o 
   2  14   3       84.68      171.50    117.18 o 
   3  14   3       51.19      185.72    144.48 o 
   4  14   3      138.94      103.23    159.85 o 
   5  14   3      910.01      850.31    259.18 o 
  -5  15   3        0.45      120.52    139.75 o 
  -4  15   3      361.06      405.23    246.47 o 
  -3  15   3      239.90      283.75    141.76 o 
  -2  15   3      714.30      603.29    196.87 o 
  -1  15   3      931.69      658.03    163.14 o 
   0  15   3      277.33      371.63    289.69 o 
   1  15   3        8.11      171.41    143.69 o 
   2  15   3        5.17      138.49    161.89 o 
   3  15   3        0.79       94.52     86.47 o 
 -12   0   4     1488.68     1992.84    375.65 o 
 -10   0   4     2967.54     4053.04    536.96 o 
  -8   0   4     3681.04     3882.77    339.73 o 
  -6   0   4      671.31      595.79    139.09 o 
  -4   0   4     8319.41     8136.42    555.08 o 
  -2   0   4    10299.95    10024.88    323.76 o 
   0   0   4    24692.50    29659.22    358.17 o 
   2   0   4     5541.15     6318.12    200.49 o 
   4   0   4     4191.58     4472.71    262.01 o 
   6   0   4     1116.05      950.64    173.24 o 
   8   0   4      943.59     1172.07    266.41 o 
  10   0   4      639.26      292.29    172.41 o 
 -13   1   4       15.69      118.67     89.82 o 
 -12   1   4      178.46      219.37    108.08 o 
 -11   1   4       65.56       65.87     70.50 o 
 -10   1   4      960.01     1040.03    160.72 o 
  -9   1   4     4911.26     5442.19    343.55 o 
  -8   1   4      141.32       61.90     73.46 o 
  -7   1   4     4214.57     4431.18    255.26 o 
  -6   1   4    11153.76    10877.43    334.42 o 
  -5   1   4    26616.93    29848.31    481.48 o 
  -4   1   4     3112.78     2968.97     81.46 o 
  -3   1   4    19273.23    18063.53    380.32 o 
  -2   1   4        7.91       23.69     23.71 o 
  -1   1   4     4971.20     5201.17    118.62 o 
   0   1   4   181796.63   188147.22    834.61 o 
   1   1   4     1044.13     1234.29     53.87 o 
   2   1   4     1501.75     1775.92     67.31 o 
   3   1   4    16904.83    14598.61    519.13 o 
   4   1   4      689.82      827.90     82.24 o 
   5   1   4     9574.23     9832.85    367.91 o 
   6   1   4     1509.63     1462.51    154.06 o 
   7   1   4      101.34       99.17     82.26 o 
   8   1   4       11.93       83.94     80.29 o 
   9   1   4      490.22      377.87    167.94 o 
  10   1   4      269.91      159.75     89.42 o 
  11   1   4      372.17      107.27     73.40 o 
 -13   2   4      522.49      472.40    167.83 o 
 -12   2   4      635.11      647.99    177.97 o 
 -11   2   4      161.63      221.47    108.61 o 
 -10   2   4        0.06       27.15     67.32 o 
  -9   2   4      634.66      652.51    145.47 o 
  -8   2   4     2996.48     2893.69    194.07 o 
  -7   2   4     7424.36     8107.83    497.56 o 
  -6   2   4      943.29     1027.95     79.74 o 
  -5   2   4      477.02      402.37     52.75 o 
  -4   2   4     3628.46     3035.48    100.20 o 
  -3   2   4     3403.77     2927.29     92.97 o 
  -2   2   4     1962.39     1740.41     83.56 o 
  -1   2   4    12418.14    12621.47    359.54 o 
   0   2   4     1963.94     1975.39     63.43 o 
   1   2   4    13867.63    13172.93    266.05 o 
   2   2   4     7133.59     7068.41    262.30 o 
   3   2   4      532.39      466.89     68.13 o 
   4   2   4      920.55      964.99     85.95 o 
   5   2   4      227.84      190.00     47.48 o 
   6   2   4      896.08      742.93    126.95 o 
   7   2   4     1093.83     1329.36    180.15 o 
   8   2   4      942.84      894.47    163.39 o 
   9   2   4       96.53      155.45    104.31 o 
  10   2   4       89.75       65.07     80.05 o 
  11   2   4       24.21       84.98    101.37 o 
 -13   3   4       13.97       58.29    101.63 o 
 -12   3   4       65.25       95.98     84.85 o 
 -11   3   4      483.00      338.91    110.33 o 
 -10   3   4       19.06      161.64     86.21 o 
  -9   3   4      392.11      283.31    117.64 o 
  -8   3   4      744.16      873.66    141.19 o 
  -7   3   4       93.14       94.92     41.64 o 
  -6   3   4    20797.18    20192.79    923.18 o 
  -5   3   4     7464.49     7423.83    129.82 o 
  -4   3   4     5156.12     5240.18    200.81 o 
  -2   3   4      329.27      248.77     43.75 o 
  -1   3   4      965.38      788.39     40.29 o 
   0   3   4    15816.01    16991.19    282.35 o 
   1   3   4     4673.32     4833.84     87.20 o 
   2   3   4     1669.58     1799.75     76.67 o 
   3   3   4     7608.73     7761.85    311.54 o 
   4   3   4      235.52      231.37     67.89 o 
   5   3   4     3773.88     3823.34    213.16 o 
   6   3   4      640.45      505.09     92.06 o 
   7   3   4       58.06      107.19     54.83 o 
   8   3   4      412.26      287.15    105.99 o 
   9   3   4     3442.69     4010.05    239.94 o 
  10   3   4       21.28      110.66     95.34 o 
  11   3   4        7.46       65.86    111.60 o 
 -13   4   4      102.77      252.38    145.73 o 
 -12   4   4       56.41      104.62     91.07 o 
 -11   4   4      572.32      466.84    138.93 o 
 -10   4   4     3612.32     4378.66    275.00 o 
  -9   4   4       30.85      139.13     72.50 o 
  -8   4   4      129.79      123.74     57.99 o 
  -7   4   4      347.54      254.79     61.97 o 
  -6   4   4      439.98      321.18     54.33 o 
  -5   4   4       24.33       64.60     28.74 o 
  -4   4   4     3919.60     4084.81     93.09 o 
  -3   4   4     1639.19     1358.87     72.02 o 
  -2   4   4      847.31      759.46     67.61 o 
  -1   4   4      137.68      118.45     27.40 o 
   0   4   4      284.85      523.76     56.41 o 
   1   4   4     4655.92     4996.36     94.15 o 
   2   4   4    12645.32    12740.65    138.66 o 
   3   4   4     1966.53     2090.74    104.82 o 
   4   4   4     9135.83     9972.51    249.41 o 
   5   4   4      603.00      633.54     86.13 o 
   6   4   4     3612.63     3742.61    233.12 o 
   7   4   4      497.36      326.23    108.94 o 
   8   4   4     1142.38     1244.38    139.54 o 
   9   4   4      265.08      235.16    116.08 o 
  10   4   4       79.24      169.53    130.26 o 
 -13   5   4      103.19      101.07    118.89 o 
 -12   5   4      205.86      157.67    131.18 o 
 -11   5   4       32.50       24.55     90.69 o 
 -10   5   4      153.37      125.53    129.41 o 
  -9   5   4       30.90      101.68     73.86 o 
  -8   5   4      481.85      361.54    103.50 o 
  -7   5   4     6285.65     6113.18    222.27 o 
  -6   5   4       19.50       82.44     35.94 o 
  -5   5   4      208.17      120.12     38.37 o 
  -4   5   4      254.47      128.49     40.68 o 
  -3   5   4    18720.19    18635.68    260.37 o 
  -2   5   4     2602.56     2478.08     98.89 o 
  -1   5   4        7.14       52.88     18.19 o 
   0   5   4     6862.53     6691.98    146.44 o 
   1   5   4     2633.33     2228.85     75.70 o 
   2   5   4      319.39      256.40     46.69 o 
   3   5   4     6962.43     7654.13    202.13 o 
   4   5   4      689.47      688.86    144.44 o 
   5   5   4     1540.15     1616.43     87.32 o 
   6   5   4    11213.31    11997.99    293.19 o 
   7   5   4      854.85      811.48    105.49 o 
   8   5   4      375.72      273.02     84.53 o 
   9   5   4     1237.81     1220.21    226.90 o 
  10   5   4       33.60      107.83    109.28 o 
 -12   6   4       24.37      143.70    124.28 o 
 -11   6   4      318.04      215.81    165.48 o 
 -10   6   4      274.63      213.31    115.84 o 
  -9   6   4       21.29       96.08     56.50 o 
  -8   6   4       10.27       15.00     28.72 o 
  -7   6   4      797.34      529.77     79.78 o 
  -6   6   4      320.70      260.81     45.86 o 
  -5   6   4      783.06      667.02     53.81 o 
  -4   6   4     4248.43     4304.29     83.92 o 
  -3   6   4      379.23      311.41     76.80 o 
  -2   6   4      215.07      185.12     75.55 o 
  -1   6   4    27313.71    30992.61    525.55 o 
   0   6   4     1916.05     2036.91    156.77 o 
   1   6   4      747.90      810.08     66.03 o 
   2   6   4       80.66       89.53     35.00 o 
   3   6   4      729.85      696.71    122.07 o 
   4   6   4       51.38       58.61     45.85 o 
   5   6   4     1745.66     1799.97    185.65 o 
   6   6   4     2653.49     2653.08    189.41 o 
   7   6   4      622.63      378.37    129.54 o 
   8   6   4      141.11      139.72    119.52 o 
   9   6   4       31.88      200.04    261.19 o 
  10   6   4      223.10      129.19    128.93 o 
 -12   7   4      262.11      157.05    145.71 o 
 -11   7   4      431.35      416.39    180.01 o 
 -10   7   4      556.23      380.26    159.81 o 
  -9   7   4      165.36      278.15    144.60 o 
  -8   7   4        8.72       56.07     30.29 o 
  -7   7   4     1968.17     2071.57    117.25 o 
  -6   7   4       65.21       35.28     30.79 o 
  -5   7   4      635.42      465.13     72.65 o 
  -4   7   4       32.92       72.58     52.95 o 
  -3   7   4      702.11      764.23     99.72 o 
  -2   7   4      139.19      106.22     75.38 o 
  -1   7   4     1825.52     1911.13     88.18 o 
   0   7   4     9123.77     8685.42    234.77 o 
   1   7   4     2979.61     3104.43    127.67 o 
   2   7   4     4208.97     4045.81    175.93 o 
   3   7   4    11795.36    12077.02    402.82 o 
   4   7   4     3145.25     3036.57    232.88 o 
   5   7   4      819.62      869.95    179.48 o 
   6   7   4     6946.28     8175.67    337.70 o 
   7   7   4     3000.02     2611.80    269.33 o 
   8   7   4      634.26      291.91    181.37 o 
   9   7   4        4.76      -14.50    115.98 o 
  10   7   4      839.72      614.21    246.95 o 
 -11   8   4       12.33       72.67     78.62 o 
 -10   8   4       76.19      159.04    111.53 o 
  -9   8   4      284.92      382.10    137.97 o 
  -8   8   4        8.83       45.70     80.50 o 
  -7   8   4       64.78       84.85     41.63 o 
  -6   8   4      415.97      288.40     76.95 o 
  -5   8   4      170.90      211.30     53.22 o 
  -4   8   4    13405.17    14144.68    999.49 o 
  -3   8   4      243.49      240.11     37.68 o 
  -2   8   4      355.26      299.06     44.22 o 
  -1   8   4     2072.36     1953.81     68.90 o 
   0   8   4     6054.95     6383.31    138.48 o 
   1   8   4     2785.53     2504.45    105.84 o 
   2   8   4     1528.41     1280.24     72.49 o 
   3   8   4      451.98      406.08    100.39 o 
   4   8   4       30.46       88.80     87.74 o 
   5   8   4      331.10      169.97    121.15 o 
   6   8   4      444.71      216.03    117.87 o 
   7   8   4        5.72       31.46     84.76 o 
   8   8   4       54.36       77.18     92.94 o 
   9   8   4      105.51      159.55    124.03 o 
 -11   9   4       78.90      108.52    136.79 o 
 -10   9   4        9.86      -36.63     75.57 o 
  -9   9   4     1489.07     1484.87    389.23 o 
  -8   9   4       38.56       80.41     86.17 o 
  -7   9   4       49.82       82.06     74.69 o 
  -6   9   4     2319.23     2380.64    162.35 o 
  -5   9   4        2.38       86.22     32.14 o 
  -4   9   4      134.46       88.61     32.04 o 
  -3   9   4       72.62       77.91     36.39 o 
  -2   9   4       82.78      104.68     49.85 o 
  -1   9   4     1875.11     2050.01     89.19 o 
   0   9   4      770.48      675.61     61.25 o 
   1   9   4       55.97       63.87     31.33 o 
   2   9   4     1874.93     1611.13    236.42 o 
   3   9   4     9929.02     9537.16   1016.03 o 
   4   9   4      612.96      476.92    140.51 o 
   5   9   4       36.50       60.11     96.17 o 
   6   9   4       52.31      124.60    107.56 o 
   7   9   4     4162.36     4959.88    342.80 o 
   8   9   4      363.54      217.74    134.31 o 
   9   9   4      698.75      507.72    218.63 o 
 -10  10   4      609.31      447.50    252.90 o 
  -9  10   4       35.94       97.51    193.46 o 
  -8  10   4      299.33      273.89    106.22 o 
  -7  10   4     2752.25     3294.53    216.38 o 
  -6  10   4     1147.31     1183.34    156.08 o 
  -5  10   4        0.56       51.62     61.42 o 
  -4  10   4      188.63       93.06     77.40 o 
  -3  10   4      873.91      709.46     89.22 o 
  -2  10   4      337.64      371.38     84.57 o 
  -1  10   4     2135.69     2165.72    124.26 o 
   0  10   4     5126.75     5050.43    141.24 o 
   1  10   4     1541.21     1489.15     77.79 o 
   2  10   4        7.24       71.65     71.54 o 
   3  10   4      481.31      388.14    119.39 o 
   4  10   4     2381.98     3003.53    480.57 o 
   5  10   4        2.55       32.16     56.90 o 
   6  10   4        0.19        8.89    103.24 o 
   7  10   4      132.47       92.82     74.68 o 
   8  10   4      169.43      135.88    113.42 o 
 -10  11   4      241.68      119.85    167.03 o 
  -9  11   4        2.03      136.51    190.22 o 
  -8  11   4        4.28      152.35    150.81 o 
  -7  11   4        1.83       38.84     64.64 o 
  -6  11   4     1020.90      941.28    142.84 o 
  -5  11   4      408.28      318.98     88.78 o 
  -4  11   4      300.05      178.27     81.78 o 
  -3  11   4     1792.24     1842.65    239.14 o 
  -2  11   4      139.34      107.40     46.11 o 
  -1  11   4       39.29       97.62     51.34 o 
   0  11   4     4207.77     4540.82    216.34 o 
   1  11   4       31.60       58.59     51.61 o 
   2  11   4       73.73      169.11    101.80 o 
   3  11   4      198.69      152.20     70.00 o 
   4  11   4      300.39      206.65    119.26 o 
   5  11   4      193.48      193.26    123.28 o 
   6  11   4      971.65      884.64    223.44 o 
   7  11   4     2740.10     2831.76    365.18 o 
  -9  12   4        5.66      256.73    240.35 o 
  -8  12   4      169.94      242.20    208.46 o 
  -7  12   4      114.89      206.93    181.50 o 
  -6  12   4     1024.91     1425.53    280.55 o 
  -5  12   4      321.06      413.94    184.12 o 
  -4  12   4       25.89       33.29     61.54 o 
  -3  12   4      180.24      294.50    137.07 o 
  -2  12   4      217.90      178.05     85.97 o 
  -1  12   4      102.98      132.23     53.50 o 
   0  12   4     1433.06     1355.60    115.02 o 
   1  12   4      799.33      558.24    241.12 o 
   2  12   4      422.54      372.28    100.69 o 
   3  12   4      442.93      219.78     97.57 o 
   4  12   4     2563.89     3178.81    271.19 o 
   5  12   4      279.06      423.82    173.17 o 
   6  12   4      261.50      173.83     99.08 o 
  -8  13   4      170.98      133.76    148.07 o 
  -7  13   4     1700.84     1596.73    541.77 o 
  -6  13   4      495.09      466.78    227.53 o 
  -5  13   4        0.81      243.18    139.74 o 
  -4  13   4       17.05      157.61    123.40 o 
  -3  13   4     5941.79     7938.37    402.18 o 
  -2  13   4      211.37      199.93    143.93 o 
  -1  13   4      486.25      428.15    144.55 o 
   0  13   4      324.05      181.39    174.08 o 
   1  13   4      311.55      362.35    143.52 o 
   2  13   4     1511.17     1424.70    278.76 o 
   3  13   4      214.55      193.32    114.52 o 
   4  13   4      328.33      335.57    158.52 o 
   5  13   4        9.65       90.20     82.37 o 
  -6  14   4        7.84      132.91    162.35 o 
  -5  14   4        8.35       -0.09     96.30 o 
  -4  14   4      277.14      265.70    160.21 o 
  -3  14   4       87.34       93.04    117.88 o 
  -2  14   4      262.45      337.68    126.49 o 
  -1  14   4      106.07      118.38     75.42 o 
   0  14   4      577.46      554.45    228.91 o 
   1  14   4     1459.93     1716.34    290.07 o 
   2  14   4      163.68      154.81    145.24 o 
   3  14   4       37.21      156.73    141.02 o 
   4  14   4      580.11      516.08    196.24 o 
  -4  15   4      969.56      968.55    193.74 o 
  -3  15   4       17.51      162.10     96.36 o 
  -2  15   4      569.50      413.66    243.91 o 
  -1  15   4       92.56       35.08     68.97 o 
   0  15   4     1155.49     1654.36    630.25 o 
   1  15   4      688.00      506.66    343.55 o 
   2  15   4        2.34      176.58    106.95 o 
 -13   1   5      117.64      123.02     87.38 o 
 -12   1   5       74.20      166.17     92.95 o 
 -11   1   5       39.41      199.90     94.23 o 
 -10   1   5       10.39      149.55     78.46 o 
  -9   1   5      246.04      225.52    105.24 o 
  -8   1   5       37.34       40.31     63.86 o 
  -7   1   5     2187.12     2059.91    153.47 o 
  -6   1   5     4914.77     4816.16    261.22 o 
  -5   1   5       64.31       55.70     36.39 o 
  -4   1   5    19850.21    18980.81    274.43 o 
  -3   1   5      233.05      214.64     37.31 o 
  -2   1   5      153.16      205.02     31.12 o 
  -1   1   5      938.55      805.53     48.62 o 
   0   1   5    38820.46    43201.75    805.46 o 
   1   1   5      166.28      315.38     53.89 o 
   2   1   5    13602.41    12775.21    307.34 o 
   3   1   5     3763.22     3921.01    143.68 o 
   4   1   5     8800.74     8489.16    241.99 o 
   5   1   5     4999.51     5460.92    269.62 o 
   6   1   5     2676.36     2648.88    210.19 o 
   7   1   5        2.94       87.69     70.24 o 
   8   1   5     1738.04     1922.39    192.42 o 
   9   1   5       73.25       55.26    104.63 o 
  10   1   5      441.06      360.09    160.64 o 
 -13   2   5      582.56      462.96    175.76 o 
 -12   2   5       68.49      169.07     85.11 o 
 -11   2   5       13.65      140.72     78.61 o 
 -10   2   5      141.13      216.31    116.60 o 
  -9   2   5      518.39      426.47    117.32 o 
  -8   2   5     5364.08     6040.22    417.77 o 
  -7   2   5       87.37       46.24     53.37 o 
  -6   2   5      333.05      204.84     48.63 o 
  -5   2   5      920.58      949.06     83.04 o 
  -4   2   5      267.82      237.25     42.24 o 
  -3   2   5     4414.74     4175.95    121.91 o 
  -2   2   5     6274.50     6978.35     78.37 o 
  -1   2   5     2978.58     2907.19     83.97 o 
   0   2   5       94.54       53.54     31.20 o 
   1   2   5     5344.86     5156.19     99.34 o 
   2   2   5     1106.36     1290.22     81.45 o 
   3   2   5     1428.16     1506.67     99.01 o 
   4   2   5      643.95      714.51    101.42 o 
   5   2   5        4.61       22.08     67.39 o 
   6   2   5     8115.57     8204.87    341.82 o 
   7   2   5     3266.55     3111.69    278.83 o 
   8   2   5      103.08      192.45    100.55 o 
   9   2   5       10.31       57.31     81.39 o 
  10   2   5      707.39      590.83    189.98 o 
 -13   3   5      303.26      375.29    205.05 o 
 -12   3   5       47.15      101.23     78.00 o 
 -11   3   5      219.99      205.08     84.35 o 
 -10   3   5     1243.10     1725.06    170.82 o 
  -9   3   5      294.66      139.70    117.12 o 
  -8   3   5      540.50      607.09    126.51 o 
  -7   3   5     2353.85     2362.23    149.27 o 
  -6   3   5     6703.14     6973.15    193.37 o 
  -5   3   5      426.52      350.14     52.95 o 
  -4   3   5     3937.83     3503.33    149.37 o 
  -3   3   5     1912.72     1842.96     68.64 o 
  -2   3   5     1551.89     1380.94     72.77 o 
  -1   3   5    14958.15    13865.36    269.77 o 
   0   3   5     2078.57     1973.83     69.96 o 
   1   3   5     6905.37     7292.18    232.57 o 
   2   3   5     3270.69     3036.73    136.62 o 
   3   3   5     6915.49     7317.53    295.97 o 
   4   3   5     4324.53     4204.73    179.04 o 
   5   3   5    10236.21    10778.77    403.84 o 
   6   3   5      386.19      397.11     94.60 o 
   7   3   5      455.12      321.83    114.86 o 
   8   3   5       98.01      219.67    135.54 o 
   9   3   5     1152.52     1239.16    188.59 o 
  10   3   5      356.20      291.47    182.36 o 
 -13   4   5      158.90      232.50    143.46 o 
 -12   4   5      175.75      272.87    213.52 o 
 -11   4   5      731.78      506.66    140.91 o 
 -10   4   5      327.90      252.30    119.83 o 
  -9   4   5      170.50      166.66     99.48 o 
  -8   4   5      368.81      325.77    104.86 o 
  -7   4   5      104.04      104.15     56.02 o 
  -6   4   5      282.12      231.78     48.76 o 
  -5   4   5    15989.55    14873.72    934.21 o 
  -4   4   5     3384.21     3527.58    219.11 o 
  -3   4   5    12588.96    11790.33    277.53 o 
  -2   4   5      406.58      380.51     83.56 o 
  -1   4   5       26.35       68.24     24.13 o 
   0   4   5     7469.80     8234.61    187.66 o 
   1   4   5      408.23      392.86     56.11 o 
   2   4   5       10.02       83.68     41.04 o 
   3   4   5     2819.95     2432.66    105.86 o 
   4   4   5      535.53      456.92     97.46 o 
   5   4   5     1493.65     1677.71    105.18 o 
   6   4   5      993.00     1146.35    143.80 o 
   7   4   5      623.21      427.38    131.80 o 
   8   4   5      652.13      737.63    135.71 o 
   9   4   5      749.68      399.33    226.11 o 
  10   4   5      247.97       -2.69    102.86 o 
 -13   5   5       67.95      241.74    168.66 o 
 -12   5   5        3.68       74.49    113.35 o 
 -11   5   5      187.63      161.44     97.04 o 
 -10   5   5     2677.89     2987.34    215.53 o 
  -9   5   5       34.47       57.91     69.07 o 
  -8   5   5      125.13       80.35     96.56 o 
  -7   5   5     7383.66     8349.92    288.18 o 
  -6   5   5     4378.82     5116.19    145.37 o 
  -5   5   5     1997.92     1885.01     99.14 o 
  -4   5   5     6480.27     5792.72    237.55 o 
  -3   5   5      422.42      454.80     96.15 o 
  -2   5   5     8162.08     8246.24    249.99 o 
  -1   5   5     6943.42     7237.48    170.67 o 
   0   5   5       84.49       79.79     37.05 o 
   1   5   5     5427.28     5383.68    117.56 o 
   2   5   5    25287.91    27199.50    372.24 o 
   3   5   5     1447.86     1466.02    118.60 o 
   4   5   5      338.73      416.21    146.62 o 
   5   5   5        9.58       62.32     43.95 o 
   6   5   5     1511.79     1651.19    130.58 o 
   7   5   5     1422.84     1334.53    130.98 o 
   8   5   5      572.28      732.37    183.67 o 
   9   5   5      160.67      224.45    132.56 o 
  10   5   5      126.22       54.56    126.60 o 
 -12   6   5      581.70      378.90    203.94 o 
 -11   6   5      675.35      425.57    168.63 o 
 -10   6   5      169.76      238.80    101.14 o 
  -9   6   5      182.64      177.74     90.25 o 
  -8   6   5     3153.67     3120.65    228.14 o 
  -7   6   5      681.03      558.85     71.98 o 
  -6   6   5     1153.35     1147.69     73.51 o 
  -5   6   5     2040.31     1897.27     71.48 o 
  -4   6   5     4079.21     4413.00    125.09 o 
  -3   6   5      606.99      532.98     94.20 o 
  -2   6   5      458.83      468.00    120.60 o 
  -1   6   5      706.75      670.25     90.23 o 
   0   6   5    13124.12    12790.45    323.93 o 
   1   6   5     1876.39     1638.83     77.48 o 
   2   6   5     1846.63     1754.50     78.28 o 
   3   6   5      462.01      346.30     69.47 o 
   4   6   5        3.14      -16.34     79.51 o 
   5   6   5     4599.43     4848.62    296.14 o 
   6   6   5     1687.27     1925.53    250.12 o 
   7   6   5      917.46      721.32    183.91 o 
   8   6   5      982.54      903.05    241.25 o 
   9   6   5      245.46      375.57    185.53 o 
 -12   7   5        1.10       47.10     75.31 o 
 -11   7   5     1185.43      832.53    243.50 o 
 -10   7   5      310.06      209.10    115.24 o 
  -9   7   5      988.73     1034.90    153.15 o 
  -8   7   5      124.69      145.46     55.13 o 
  -7   7   5    11668.61    13284.32    604.20 o 
  -6   7   5        3.61       79.57     49.81 o 
  -5   7   5     6172.74     6729.37    200.28 o 
  -4   7   5     7551.69     8096.40    238.83 o 
  -3   7   5     1226.32     1426.17    151.87 o 
  -2   7   5     1628.88     1578.10    143.29 o 
  -1   7   5     2138.23     1661.52    119.93 o 
   0   7   5      966.63      876.14     59.84 o 
   1   7   5      401.09      344.52     47.06 o 
   2   7   5       14.53       58.43     27.14 o 
   3   7   5      222.17      202.81     59.75 o 
   4   7   5       49.02      125.31     54.97 o 
   5   7   5      293.89      217.17     74.56 o 
   6   7   5      824.61      827.22    179.79 o 
   7   7   5      714.81      680.28    237.49 o 
   8   7   5     1040.81      825.19    242.96 o 
   9   7   5      384.94      275.92    156.24 o 
 -12   8   5      106.00      189.09    142.26 o 
 -11   8   5     2175.43     2507.02    318.55 o 
 -10   8   5       40.90       58.47     69.79 o 
  -9   8   5       15.07      118.75     90.81 o 
  -8   8   5      135.76      104.59     69.31 o 
  -7   8   5       40.92       99.07     40.73 o 
  -6   8   5      876.78      643.46     90.81 o 
  -5   8   5       15.66       34.33     28.24 o 
  -4   8   5     3323.90     3396.49    204.04 o 
  -3   8   5     2929.58     3124.84    227.32 o 
  -2   8   5     2194.85     2629.13    179.97 o 
  -1   8   5     5057.71     4878.50    245.39 o 
   0   8   5     2027.77     1965.60    101.52 o 
   1   8   5     1324.74     1106.66     69.88 o 
   2   8   5        2.79       74.12     35.43 o 
   3   8   5     7025.41     7781.20    207.23 o 
   4   8   5      303.48      255.98    116.11 o 
   5   8   5      442.92      331.69    125.94 o 
   6   8   5      336.01      265.86    167.87 o 
   7   8   5       16.91       15.38    104.53 o 
   8   8   5      366.15      257.65    168.39 o 
   9   8   5       28.35      221.54    150.95 o 
 -11   9   5      184.82      208.26    130.29 o 
 -10   9   5      692.15      777.59    205.40 o 
  -9   9   5      202.94      235.63    125.90 o 
  -8   9   5     1731.58     1620.03    176.43 o 
  -7   9   5      237.42      253.86     75.43 o 
  -6   9   5      842.05      651.80    109.17 o 
  -5   9   5     1924.53     2037.58    104.27 o 
  -4   9   5    10025.41    11493.86    343.37 o 
  -3   9   5       23.13       51.21     70.87 o 
  -2   9   5      389.75      290.65    117.91 o 
  -1   9   5     2936.54     2948.57    211.15 o 
   0   9   5      584.23      468.42     79.51 o 
   1   9   5       26.11       33.26     30.83 o 
   2   9   5      171.34      150.53     51.41 o 
   3   9   5        8.15       42.80     66.67 o 
   4   9   5      273.98      220.91    111.04 o 
   5   9   5     1469.02     1213.70    214.64 o 
   6   9   5      369.70      356.08    162.92 o 
   7   9   5      344.92      173.68    112.53 o 
   8   9   5       88.11      162.43    232.13 o 
 -10  10   5        0.77      105.45    152.49 o 
  -9  10   5       42.69      257.56    251.02 o 
  -8  10   5     2348.30     2279.96    401.72 o 
  -7  10   5       58.39      107.16     67.51 o 
  -6  10   5      815.45      760.67    103.09 o 
  -5  10   5     1395.32     1418.41    153.37 o 
  -4  10   5        2.36       69.84     64.46 o 
  -3  10   5      169.03      105.04     95.63 o 
  -2  10   5     3778.82     4146.68    268.75 o 
  -1  10   5     7385.86     7718.76   1034.42 o 
   0  10   5     1435.39     1390.77    111.81 o 
   1  10   5       28.95       83.82     55.79 o 
   2  10   5      185.15      132.65     59.72 o 
   3  10   5      756.60      879.54    159.75 o 
   4  10   5       52.27      192.87    108.80 o 
   5  10   5      687.07      609.34    174.25 o 
   6  10   5     1074.17     1003.53    214.54 o 
   7  10   5      207.68      160.18     88.26 o 
 -10  11   5      136.07      423.57    277.57 o 
  -9  11   5        0.25       71.18    148.08 o 
  -8  11   5      878.86     1113.50    270.55 o 
  -7  11   5      524.23      891.80    242.11 o 
  -6  11   5      470.24      424.72    187.50 o 
  -5  11   5     1013.71      869.85    207.72 o 
  -4  11   5      134.63      200.99    118.56 o 
  -3  11   5      982.61      864.19    157.30 o 
  -2  11   5        3.32      115.71     89.47 o 
  -1  11   5     1179.54     1183.97    173.14 o 
   0  11   5      340.71      269.52    114.78 o 
   1  11   5      676.57      475.49     99.96 o 
   2  11   5     8415.74     9776.27    248.49 o 
   3  11   5     1253.27     1289.78    184.03 o 
   4  11   5       70.33      122.44     74.24 o 
   5  11   5      404.51      365.63    169.21 o 
   6  11   5     1070.31     1068.14    313.68 o 
   7  11   5       30.30        9.47     97.68 o 
  -9  12   5        3.14      -33.94    142.06 o 
  -8  12   5       11.09       14.52    143.89 o 
  -7  12   5      118.77      193.71    184.79 o 
  -6  12   5        6.84       66.81    156.96 o 
  -5  12   5     5308.09     5802.25    528.98 o 
  -4  12   5      994.26      974.09    152.90 o 
  -3  12   5        4.60      201.07    100.33 o 
  -2  12   5      122.70      153.21     88.73 o 
  -1  12   5     1757.26     2462.87    430.88 o 
   0  12   5       95.21      193.65     99.63 o 
   1  12   5      674.81      449.92    201.45 o 
   2  12   5       42.85      115.57     77.46 o 
   3  12   5       63.24       49.61     61.49 o 
   4  12   5        3.15      133.15     90.14 o 
   5  12   5      105.14      131.28    112.31 o 
   6  12   5       58.98      226.03    150.93 o 
  -8  13   5        1.31      -96.98    130.11 o 
  -7  13   5        4.17       51.91    173.22 o 
  -6  13   5        1.66      113.71    140.85 o 
  -5  13   5     1099.72     1224.28    318.29 o 
  -4  13   5       25.33       54.24    133.32 o 
  -3  13   5      132.25      100.02     95.08 o 
  -2  13   5      176.39      156.49     95.58 o 
  -1  13   5      919.02      888.95    279.76 o 
   0  13   5       17.49      160.79    101.61 o 
   1  13   5      128.03      119.37    119.30 o 
   2  13   5     1580.97     1535.89    217.65 o 
   3  13   5      123.38      158.63    115.61 o 
   4  13   5       25.24      101.28    141.35 o 
   5  13   5      428.10      454.58    276.92 o 
  -6  14   5       14.85      182.72    160.78 o 
  -5  14   5      482.98      374.33    182.66 o 
  -4  14   5      996.11      966.26    288.22 o 
  -3  14   5       16.06      181.36    140.16 o 
  -2  14   5     2529.00     2912.36    288.93 o 
  -1  14   5      260.05      305.09    125.05 o 
   0  14   5       35.22      108.49    156.19 o 
   1  14   5      107.76      220.52    154.32 o 
   2  14   5       42.86      118.92    111.56 o 
   3  14   5      425.33      110.16    107.68 o 
  -4  15   5      427.83      233.41    170.23 o 
  -3  15   5       19.76      215.38    176.93 o 
  -2  15   5      352.63      344.89    217.94 o 
  -1  15   5      229.96      154.49    108.34 o 
   0  15   5       25.27       84.10    147.34 o 
   1  15   5      535.58      292.38    221.10 o 
 -12   0   6      670.02      806.35    394.33 o 
 -10   0   6      432.51      349.28    191.00 o 
  -8   0   6     3380.56     3489.23    313.50 o 
  -6   0   6     1643.97     1807.49    210.63 o 
  -4   0   6    21957.96    24352.24   1245.11 o 
  -2   0   6     3807.47     3470.92    216.36 o 
   0   0   6     6181.75     6078.69    329.86 o 
   2   0   6      220.97      377.84    142.10 o 
   4   0   6      791.55      953.44    184.57 o 
   6   0   6     3148.88     3774.84    304.24 o 
   8   0   6     1875.18     1697.80    275.25 o 
  10   0   6       92.96      161.71    172.17 o 
 -13   1   6      119.27      136.00     78.88 o 
 -12   1   6      166.27      201.55    112.33 o 
 -11   1   6     4521.19     6174.86    293.83 o 
 -10   1   6       92.94      146.82     98.03 o 
  -9   1   6     2949.72     3233.96    218.10 o 
  -8   1   6     5149.05     5459.17    283.55 o 
  -7   1   6     4794.29     5379.39    221.03 o 
  -6   1   6       27.11      132.00     57.76 o 
  -5   1   6     4163.67     4433.43    196.24 o 
  -4   1   6     1031.86      953.15     81.90 o 
  -3   1   6     1286.93     1401.64     65.75 o 
  -2   1   6    10029.30     9915.01    181.49 o 
  -1   1   6     2851.96     3012.22     92.15 o 
   0   1   6     1733.37     1890.60     71.52 o 
   1   1   6      117.78      142.22     57.52 o 
   2   1   6     2439.49     2881.79    240.58 o 
   3   1   6     4367.83     4697.23    278.67 o 
   4   1   6     2846.46     2779.73    160.31 o 
   5   1   6     2297.55     2244.86    156.70 o 
   6   1   6      344.49      237.03    117.42 o 
   7   1   6      453.78      425.81    137.88 o 
   8   1   6      158.45      156.38    107.36 o 
   9   1   6      483.17      500.34    155.51 o 
  10   1   6      356.10      262.80    153.33 o 
 -13   2   6        5.14       30.82     59.87 o 
 -12   2   6        9.34      215.27    104.18 o 
 -11   2   6       35.20      185.53    106.30 o 
 -10   2   6       43.20       85.38     75.19 o 
  -9   2   6      773.79      769.78    156.53 o 
  -8   2   6     2444.84     2436.16    176.98 o 
  -7   2   6     2777.68     2948.57    221.86 o 
  -6   2   6      891.49      801.47     96.86 o 
  -5   2   6     5658.93     5377.21    191.65 o 
  -4   2   6     7687.62     7441.27    313.73 o 
  -3   2   6       24.29       54.14     25.20 o 
  -2   2   6      436.03      356.69     43.12 o 
  -1   2   6    30621.28    29895.12    462.66 o 
   0   2   6     1998.85     2087.52     87.17 o 
   1   2   6     1783.76     1946.81    125.15 o 
   2   2   6     1118.14     1018.51     91.29 o 
   3   2   6        0.69       51.81     43.88 o 
   4   2   6      187.33      233.19     91.86 o 
   5   2   6     4508.49     4556.26    253.75 o 
   6   2   6     1623.98     1617.60    156.68 o 
   7   2   6       31.03      107.87     70.26 o 
   8   2   6       22.28        4.82     87.41 o 
   9   2   6       20.68       27.68     68.60 o 
  10   2   6      654.87      455.85    214.31 o 
 -13   3   6        3.40       44.37    221.11 o 
 -12   3   6     1168.98     1138.70    194.36 o 
 -11   3   6       55.28      142.03     87.42 o 
 -10   3   6      143.65      242.30    115.37 o 
  -9   3   6     1344.97     1245.32    165.81 o 
  -8   3   6     4567.25     5099.52    256.83 o 
  -7   3   6     2125.06     2275.62    157.88 o 
  -6   3   6     5150.91     5545.96    321.85 o 
  -5   3   6    19482.63    17716.71   1043.48 o 
  -4   3   6     2485.48     2074.83    193.65 o 
  -3   3   6      283.03      418.34     61.24 o 
  -2   3   6    12473.47    11005.04    473.29 o 
  -1   3   6    10567.25    10953.02    180.64 o 
   0   3   6     6106.64     6387.49    133.85 o 
   1   3   6     9696.62     9757.08    240.18 o 
   2   3   6       36.60       26.40     35.48 o 
   3   3   6     1491.63     1804.68    114.81 o 
   4   3   6     2513.01     2632.27    249.23 o 
   5   3   6        2.15       37.60     43.90 o 
   6   3   6      109.45      155.25     90.57 o 
   7   3   6      925.80      803.35    158.42 o 
   8   3   6      626.69      225.40    109.61 o 
   9   3   6     3333.31     3761.29    337.37 o 
  10   3   6      491.60      324.77    222.17 o 
 -13   4   6      123.71       45.88    135.09 o 
 -12   4   6      314.48      248.28    117.16 o 
 -11   4   6        3.93       77.69     55.95 o 
 -10   4   6      312.02      256.03    109.00 o 
  -9   4   6        6.91      115.09     76.02 o 
  -8   4   6        0.29       98.38     79.70 o 
  -7   4   6     1192.40      955.19     89.03 o 
  -6   4   6       50.19       48.78     32.45 o 
  -5   4   6     1016.96      846.83     78.97 o 
  -4   4   6     2670.16     2439.99    127.19 o 
  -3   4   6     1624.42     1615.59    155.26 o 
  -2   4   6      445.40      456.82     55.95 o 
  -1   4   6     4358.47     4436.58    102.40 o 
   0   4   6     4096.75     4471.80    109.53 o 
   1   4   6       25.14       51.64     32.24 o 
   2   4   6    13996.83    13935.01    296.79 o 
   3   4   6        3.60       30.13     42.02 o 
   4   4   6       81.64      152.59     88.94 o 
   5   4   6      556.97      563.65    117.21 o 
   6   4   6     3306.65     2970.54    204.48 o 
   7   4   6     1498.00     1520.13    225.86 o 
   8   4   6     1382.08     1614.36    177.21 o 
   9   4   6      848.90      871.93    239.89 o 
 -13   5   6      102.16      303.69    188.25 o 
 -12   5   6      176.82      187.00    143.85 o 
 -11   5   6      788.24      806.89    331.93 o 
 -10   5   6      591.64      449.58    146.82 o 
  -9   5   6      880.47      823.80    149.45 o 
  -8   5   6      707.98      459.57    117.16 o 
  -7   5   6     2216.62     1952.45    112.07 o 
  -6   5   6      613.92      493.03     65.07 o 
  -5   5   6     9959.58     8845.16    377.14 o 
  -4   5   6      268.75      179.13     84.44 o 
  -3   5   6      724.71      815.90    132.72 o 
  -2   5   6     9114.20     9699.55    459.38 o 
  -1   5   6     5526.13     4982.40    124.01 o 
   0   5   6     2058.81     1960.65     86.06 o 
   1   5   6     1283.37     1096.51     65.60 o 
   2   5   6     6481.30     7276.53    178.67 o 
   3   5   6     1464.14     1367.20    100.54 o 
   4   5   6     6683.40     6796.18    348.10 o 
   5   5   6     1526.49     1602.04    116.62 o 
   6   5   6        9.43       74.22     59.61 o 
   7   5   6     2117.76     2241.94    199.53 o 
   8   5   6       94.83      112.81    115.05 o 
   9   5   6      641.34      529.19    202.91 o 
 -12   6   6        4.54       39.02     87.37 o 
 -11   6   6        7.18      113.58     82.23 o 
 -10   6   6      138.21      127.99     90.04 o 
  -9   6   6     1267.61     1088.14    150.21 o 
  -8   6   6      345.95      226.58     89.29 o 
  -7   6   6      152.42       87.06     36.39 o 
  -6   6   6     2418.73     2570.40    102.61 o 
  -5   6   6     3079.93     2319.58    385.45 o 
  -4   6   6      685.50      545.18    107.32 o 
  -3   6   6     2713.48     2528.99    287.47 o 
  -2   6   6     1388.40     1347.58    158.67 o 
  -1   6   6     2391.69     2483.91     70.85 o 
   0   6   6        2.52       43.00     23.20 o 
   1   6   6       84.52       85.20     33.92 o 
   2   6   6      178.96      113.83     43.53 o 
   3   6   6      626.11      721.49     73.77 o 
   4   6   6     1733.29     1670.39    135.82 o 
   5   6   6     7133.62     7139.40    284.91 o 
   6   6   6       19.89       16.49    114.45 o 
   7   6   6     2752.10     2698.22    311.82 o 
   8   6   6      280.73      227.17    175.77 o 
   9   6   6        8.90       36.86    100.27 o 
 -12   7   6       56.97      154.09    101.96 o 
 -11   7   6      161.08       83.11    117.97 o 
 -10   7   6      287.84      118.07     97.38 o 
  -9   7   6      380.30      453.24    133.26 o 
  -8   7   6      141.91      124.06     59.13 o 
  -7   7   6       91.74      113.94     55.07 o 
  -6   7   6      388.51      234.11     47.95 o 
  -5   7   6     1063.16      899.58    171.78 o 
  -4   7   6     1176.44     1051.90    140.44 o 
  -3   7   6      544.41      453.77    124.72 o 
  -2   7   6    14500.19    15864.54    620.15 o 
  -1   7   6        8.01      120.74     70.22 o 
   0   7   6     3564.64     3491.76    336.54 o 
   1   7   6     8223.22     7361.42    239.72 o 
   2   7   6     4152.39     3607.16    146.21 o 
   3   7   6     1837.05     1558.00    124.59 o 
   4   7   6     2868.65     2627.31    157.35 o 
   5   7   6      348.17      363.98     79.76 o 
   6   7   6       86.15      257.67    164.23 o 
   7   7   6       14.28       76.54     99.70 o 
   8   7   6       27.96       77.54    112.42 o 
 -12   8   6        5.02      100.63    170.62 o 
 -11   8   6      189.72      152.49    132.19 o 
 -10   8   6        0.13      133.32    107.83 o 
  -9   8   6      129.37      197.51    105.03 o 
  -8   8   6       72.56       79.58     52.48 o 
  -7   8   6      556.01      435.72     85.88 o 
  -6   8   6    13308.87    14005.84    841.53 o 
  -5   8   6      380.69      246.61    118.28 o 
  -4   8   6      487.81      434.33    127.03 o 
  -3   8   6        3.28      196.93    105.49 o 
  -2   8   6     5026.38     5894.41    370.21 o 
  -1   8   6      150.18      115.50     35.09 o 
   0   8   6       26.72       37.25     38.35 o 
   1   8   6      425.05      405.52     61.75 o 
   2   8   6     1728.58     1471.35     86.32 o 
   3   8   6      596.75      646.60     89.74 o 
   4   8   6      757.58      802.28     94.04 o 
   5   8   6      429.31      330.31    162.88 o 
   6   8   6        5.23       54.32    109.64 o 
   7   8   6      709.53      957.51    241.14 o 
   8   8   6     2765.94     3326.47    307.17 o 
 -11   9   6       76.18      127.33    158.37 o 
 -10   9   6        1.28      188.62    158.07 o 
  -9   9   6      126.31       57.42     52.88 o 
  -8   9   6      708.73      734.92    279.51 o 
  -7   9   6        9.29      101.13    105.75 o 
  -6   9   6       59.75      125.16     66.26 o 
  -5   9   6      398.17      339.32    113.82 o 
  -4   9   6     1034.74     1001.69    165.45 o 
  -3   9   6     1473.30     1765.02    176.19 o 
  -2   9   6      858.61      833.04    167.12 o 
  -1   9   6     1664.29     1680.49    161.18 o 
   0   9   6     1542.05     1568.02     70.91 o 
   1   9   6    14034.72    14738.68    375.25 o 
   2   9   6      489.44      455.64    126.71 o 
   3   9   6      114.58      160.23     58.74 o 
   4   9   6       40.33       45.08     80.17 o 
   5   9   6     3426.65     3098.53    290.46 o 
   6   9   6      219.64      236.38    126.33 o 
   7   9   6       39.33      237.87    143.17 o 
 -10  10   6        4.60       63.29    158.81 o 
  -9  10   6      382.10      144.89    162.59 o 
  -8  10   6     1224.72     1055.61    229.42 o 
  -7  10   6      202.42      349.93    104.61 o 
  -6  10   6     1211.30     1182.98    156.81 o 
  -5  10   6      145.38      126.57     85.97 o 
  -4  10   6        1.29       64.85     69.32 o 
  -3  10   6      695.31      490.98    167.60 o 
  -2  10   6      151.66      226.69    107.00 o 
  -1  10   6     4867.18     5032.24    266.61 o 
   0  10   6     1086.96     1173.67     94.54 o 
   1  10   6      138.19      153.00     57.97 o 
   2  10   6       76.34      114.54     79.63 o 
   3  10   6      249.44      178.19     94.17 o 
   4  10   6     3577.30     3334.69    217.92 o 
   5  10   6      720.38      534.28    159.12 o 
   6  10   6     2224.80     2158.03    233.18 o 
   7  10   6        4.35       57.45    122.98 o 
 -10  11   6       23.80       90.12    120.15 o 
  -9  11   6       10.50       98.09    135.34 o 
  -8  11   6     1475.80     1580.07    322.70 o 
  -7  11   6       53.42      111.64    106.49 o 
  -6  11   6      824.97      885.43    148.98 o 
  -5  11   6     2085.06     2693.35    204.85 o 
  -4  11   6      106.19      101.03     76.16 o 
  -3  11   6     2040.01     2890.08    234.98 o 
  -2  11   6      783.74      678.75    144.38 o 
  -1  11   6       46.41      120.06     84.41 o 
   0  11   6       50.08      100.91     59.76 o 
   1  11   6      213.07      188.95     70.30 o 
   2  11   6     1109.91     1060.51    166.82 o 
   3  11   6      479.76      316.19    113.11 o 
   4  11   6      411.81      277.64    158.93 o 
   5  11   6     2068.32     1920.20    224.80 o 
   6  11   6       19.66      128.50    139.51 o 
  -9  12   6       12.93       93.13    129.84 o 
  -8  12   6       34.81       74.09    160.82 o 
  -7  12   6       99.76       31.04    100.07 o 
  -6  12   6       88.70      139.02    135.78 o 
  -5  12   6      139.04      134.84     81.96 o 
  -4  12   6     1209.40     1797.68    211.33 o 
  -3  12   6       23.79      101.10     87.94 o 
  -2  12   6     1124.71      810.85    180.32 o 
  -1  12   6       16.37      100.50     75.23 o 
   0  12   6       95.91      177.30     89.94 o 
   1  12   6       36.90      112.94     79.45 o 
   2  12   6      873.41     1002.69    309.88 o 
   3  12   6      208.45      324.36    191.19 o 
   4  12   6      233.67      202.90    159.54 o 
   5  12   6      526.00      317.54    156.88 o 
  -7  13   6        0.05      266.34    176.61 o 
  -6  13   6      104.24      208.75    122.00 o 
  -5  13   6     2474.12     2855.07    351.14 o 
  -4  13   6      171.59      130.18    108.03 o 
  -3  13   6       27.83      154.80    108.87 o 
  -2  13   6       76.45      113.63     92.00 o 
  -1  13   6      227.00      247.99    134.55 o 
   0  13   6     1383.40     1364.99    174.65 o 
   1  13   6      201.27      161.80     99.34 o 
   2  13   6       89.02      158.63    132.22 o 
   3  13   6       47.73       90.50    104.03 o 
   4  13   6      104.11      196.58    185.52 o 
  -6  14   6      863.25      823.87    298.47 o 
  -5  14   6      846.76      672.09    226.79 o 
  -4  14   6        0.85      121.13    131.82 o 
  -3  14   6       26.90      131.11     97.12 o 
  -2  14   6     1535.54     1847.57    231.81 o 
  -1  14   6      369.04      318.72    203.13 o 
   0  14   6       52.84      108.61     81.61 o 
   1  14   6       83.17      141.53    127.61 o 
   2  14   6      248.87      161.94    165.56 o 
  -3  15   6       91.96      329.27    598.80 o 
  -2  15   6      125.72      189.62    177.02 o 
  -1  15   6      103.24      205.84    158.03 o 
   0  15   6      678.93      714.41    372.40 o 
 -13   1   7       44.52      115.03     98.55 o 
 -12   1   7      145.46      244.30    138.85 o 
 -11   1   7        2.69      178.38     97.81 o 
 -10   1   7      276.33      282.48    138.83 o 
  -9   1   7     3021.73     4091.20    245.49 o 
  -8   1   7      452.69      406.26    123.00 o 
  -7   1   7       50.18       99.33     70.36 o 
  -6   1   7    11002.61    11971.95    378.12 o 
  -5   1   7      112.31       89.37     45.24 o 
  -4   1   7     2368.66     2412.67    204.62 o 
  -3   1   7     9673.94    10122.92    435.82 o 
  -2   1   7     8763.91     8916.64    278.46 o 
  -1   1   7      671.80      630.43     68.89 o 
   0   1   7    18412.62    20143.36    645.43 o 
   1   1   7     6480.19     7323.52    328.62 o 
   2   1   7     2346.93     2696.53    164.16 o 
   3   1   7     4304.90     4306.18    224.35 o 
   4   1   7     1323.83     1464.77    153.60 o 
   5   1   7      583.58      432.93    107.43 o 
   6   1   7      340.91      298.34    106.62 o 
   7   1   7       87.87       60.74     74.64 o 
   8   1   7     2581.25     3201.99    255.16 o 
   9   1   7        7.55      102.40     84.92 o 
 -13   2   7       23.61      148.10     99.34 o 
 -12   2   7        6.67       95.32     97.31 o 
 -11   2   7       39.71       96.27     87.34 o 
 -10   2   7       97.81      176.86    109.00 o 
  -9   2   7       62.37       92.96     80.61 o 
  -8   2   7     2441.00     2422.76    180.13 o 
  -7   2   7        1.32       49.09     53.13 o 
  -6   2   7       22.94       75.50     44.26 o 
  -5   2   7     1705.62     1825.00    127.94 o 
  -4   2   7     5156.24     4797.65    146.30 o 
  -3   2   7      793.66      780.96    101.01 o 
  -2   2   7    13899.86    13769.44    304.74 o 
  -1   2   7      102.11      113.72     43.62 o 
   0   2   7       15.50       58.61     47.96 o 
   1   2   7     7635.39     7914.92    457.08 o 
   2   2   7     1245.40     1181.23    116.06 o 
   3   2   7       11.44       47.42     57.56 o 
   4   2   7    10513.48    12114.49    573.24 o 
   5   2   7     1869.16     1947.63    159.46 o 
   6   2   7      672.50      746.86    141.19 o 
   7   2   7       16.88       67.92     85.00 o 
   8   2   7      858.07      737.15    146.76 o 
   9   2   7      655.43      521.73    174.45 o 
 -13   3   7        1.40      102.92     98.00 o 
 -12   3   7     1642.59     2411.45    234.70 o 
 -11   3   7       40.99       88.45     69.89 o 
 -10   3   7        6.60       73.66     81.52 o 
  -9   3   7      198.61      244.76    107.07 o 
  -8   3   7     1173.04     1507.97    164.33 o 
  -7   3   7      851.78      832.54    126.55 o 
  -6   3   7      679.16      481.65     76.98 o 
  -5   3   7      433.86      331.99     61.12 o 
  -4   3   7       81.83      124.55     43.21 o 
  -3   3   7    11185.20    11248.34    231.81 o 
  -2   3   7     4486.76     4659.61    184.16 o 
  -1   3   7     5168.74     5256.35    171.92 o 
   0   3   7     6814.51     7034.40    165.91 o 
   1   3   7     2640.13     2311.09    104.10 o 
   2   3   7     5067.50     5232.32    183.67 o 
   3   3   7     2126.21     2201.90    171.69 o 
   4   3   7      483.63      435.82     95.80 o 
   5   3   7      629.50      786.44    132.87 o 
   6   3   7      633.46      659.87    128.92 o 
   7   3   7       67.53      160.22    110.67 o 
   8   3   7      839.25      965.85    171.82 o 
   9   3   7      322.85      196.59    155.30 o 
 -13   4   7       25.72      217.24    106.10 o 
 -12   4   7       76.40       61.06     91.92 o 
 -11   4   7       29.17       21.96     58.28 o 
 -10   4   7       11.06       54.87     77.54 o 
  -9   4   7      991.07      827.82    130.76 o 
  -8   4   7       17.81      106.71     63.39 o 
  -7   4   7      591.42      456.98     86.41 o 
  -6   4   7      302.51      252.42     55.42 o 
  -5   4   7    11296.00    11212.28    424.96 o 
  -4   4   7       29.78       63.06     27.58 o 
  -3   4   7      434.19      368.91     66.51 o 
  -2   4   7      451.65      477.84     55.30 o 
  -1   4   7     2684.67     2735.21    139.21 o 
   0   4   7     4391.31     4841.53    142.67 o 
   1   4   7     9722.36    10576.72    230.41 o 
   2   4   7     4384.04     4700.29    270.61 o 
   3   4   7      930.14      813.07    118.78 o 
   4   4   7     1881.88     2011.96    158.43 o 
   5   4   7      218.73      251.23     93.01 o 
   6   4   7     2622.48     2532.78    168.75 o 
   7   4   7     2568.18     3135.51    208.42 o 
   8   4   7     1267.07     1216.38    219.31 o 
   9   4   7        0.77      109.83    137.33 o 
 -13   5   7      161.87      264.36    160.19 o 
 -12   5   7      509.91      520.95    184.13 o 
 -11   5   7      462.28      394.49    127.73 o 
 -10   5   7      468.54      398.75    128.51 o 
  -9   5   7     1237.20     1307.92    154.69 o 
  -8   5   7     1805.51     1911.26    213.45 o 
  -7   5   7        0.67       75.80     48.07 o 
  -6   5   7     1510.87     1267.91    147.99 o 
  -5   5   7      684.07      466.68    116.95 o 
  -4   5   7      416.31      446.60    147.80 o 
  -3   5   7     2166.96     2459.94    396.33 o 
  -2   5   7      117.59      163.69     42.91 o 
  -1   5   7     4126.81     4148.55    185.25 o 
   0   5   7     5243.54     4813.00    137.64 o 
   1   5   7     2762.19     2749.65    122.30 o 
   2   5   7     7952.40     8502.29    487.79 o 
   3   5   7      526.06      490.76    101.30 o 
   4   5   7     2554.83     2361.26    218.31 o 
   5   5   7      344.61      265.03     94.91 o 
   6   5   7       35.84      132.93     86.18 o 
   7   5   7     1175.36     1193.27    178.22 o 
   8   5   7     1091.54      848.56    204.13 o 
   9   5   7      621.45      680.80    367.80 o 
 -12   6   7      115.99      102.94    117.31 o 
 -11   6   7       71.90       85.31    119.45 o 
 -10   6   7        2.65      -29.04     52.33 o 
  -9   6   7     1205.78     1036.90    187.80 o 
  -8   6   7     2987.65     3219.18    206.83 o 
  -7   6   7       50.25       31.18     25.79 o 
  -6   6   7     3974.63     3558.53    370.62 o 
  -5   6   7      706.18      617.49    124.77 o 
  -4   6   7       16.20       75.90     67.96 o 
  -3   6   7      502.84      399.23    100.34 o 
  -2   6   7    15262.57    15240.32    747.41 o 
  -1   6   7     4428.36     4258.96    150.64 o 
   0   6   7      177.33      171.63     43.99 o 
   1   6   7        9.32       48.44     40.96 o 
   2   6   7     1491.38     1505.87    132.19 o 
   3   6   7     2869.30     2539.56    202.81 o 
   4   6   7     2443.03     2508.22    188.27 o 
   5   6   7       71.30       89.23     66.87 o 
   6   6   7      724.45      394.18    186.37 o 
   7   6   7     1031.23      991.02    222.98 o 
   8   6   7      115.33      189.28    103.66 o 
 -12   7   7      297.88      290.97    214.28 o 
 -11   7   7      461.36      373.09    142.31 o 
 -10   7   7       81.57      108.06     66.08 o 
  -9   7   7     2079.43     1871.33    162.38 o 
  -8   7   7      478.76      389.77     92.73 o 
  -7   7   7     2112.90     1764.41    142.10 o 
  -6   7   7     2678.08     2963.36    263.76 o 
  -5   7   7      378.44      363.03    202.18 o 
  -4   7   7     2849.15     3069.34    239.99 o 
  -3   7   7     1268.60     1000.12    167.80 o 
  -2   7   7      442.74      350.43    110.28 o 
  -1   7   7     1032.76      937.72    102.81 o 
   0   7   7      215.37      120.87     60.08 o 
   1   7   7       32.47       71.33     37.74 o 
   2   7   7        2.86      100.07     40.02 o 
   3   7   7      716.99      650.19    116.24 o 
   4   7   7      104.36      198.01     77.27 o 
   5   7   7       63.26      194.57    138.34 o 
   6   7   7      776.02      584.72    194.95 o 
   7   7   7     1405.97     1389.93    240.15 o 
   8   7   7       79.82      105.18     90.65 o 
 -11   8   7      458.46      660.70    332.58 o 
 -10   8   7      420.98      295.37    105.89 o 
  -9   8   7        0.45       67.15     42.51 o 
  -8   8   7      290.33      165.13     77.00 o 
  -7   8   7      532.11      322.91     92.36 o 
  -6   8   7     2625.64     2468.23    279.03 o 
  -5   8   7     5576.31     6051.06    282.18 o 
  -4   8   7     1306.06     1087.65    172.26 o 
  -3   8   7     1746.70     1578.45    192.53 o 
  -2   8   7      146.37       88.94     50.94 o 
  -1   8   7     1659.75     1467.08    153.40 o 
   0   8   7       56.04       91.23     49.11 o 
   1   8   7     5511.17     5577.27    296.16 o 
   2   8   7      208.93      134.59     64.76 o 
   3   8   7     2173.42     2057.17    161.55 o 
   4   8   7       76.18       75.85     56.30 o 
   5   8   7      113.17       71.28     93.32 o 
   6   8   7        1.02       55.50     90.06 o 
   7   8   7       91.67      150.38    104.15 o 
 -11   9   7        1.39      118.34    145.54 o 
 -10   9   7     1910.97     2113.75    335.64 o 
  -9   9   7      235.21      203.51    180.04 o 
  -8   9   7        1.19       67.98     54.84 o 
  -7   9   7      159.32      214.06    130.97 o 
  -6   9   7      739.80      552.07    155.75 o 
  -5   9   7     1273.96     1046.11    202.46 o 
  -4   9   7        4.84       -3.16     82.14 o 
  -3   9   7     4141.43     4494.31    288.80 o 
  -2   9   7        2.65      110.84     99.79 o 
  -1   9   7       29.65       33.05     60.53 o 
   0   9   7      234.60      184.57     60.05 o 
   1   9   7      455.80      308.02     89.61 o 
   2   9   7        1.07       51.99     46.47 o 
   3   9   7      905.09      601.78     96.98 o 
   4   9   7        0.91       62.22    139.30 o 
   5   9   7      570.73      436.04    153.26 o 
   6   9   7     1361.09     1253.47    196.37 o 
   7   9   7      310.77      298.00    195.92 o 
 -10  10   7      611.34      332.27    201.04 o 
  -9  10   7      406.57      318.20    199.89 o 
  -8  10   7       98.95      145.19    129.27 o 
  -7  10   7     3136.03     3428.20    401.15 o 
  -6  10   7       25.25      171.88     98.72 o 
  -5  10   7      628.76      554.96    152.31 o 
  -4  10   7       12.20       73.79     95.78 o 
  -3  10   7      712.68      616.76    131.23 o 
  -2  10   7     4127.08     4656.97    305.23 o 
  -1  10   7        1.29      110.46     86.18 o 
   0  10   7       60.41      122.71     51.26 o 
   1  10   7      830.13      870.74    165.42 o 
   2  10   7      374.04      319.03    131.60 o 
   3  10   7     2591.79     2299.22    212.28 o 
   4  10   7     1344.00     1185.45    189.96 o 
   5  10   7      101.82       90.00    115.74 o 
   6  10   7        2.76       67.88     91.82 o 
  -9  11   7      212.82      155.63    144.94 o 
  -8  11   7       32.22      345.04    181.38 o 
  -7  11   7      234.46      364.86    177.08 o 
  -6  11   7      146.31      283.85    135.36 o 
  -5  11   7       91.73       98.05     96.33 o 
  -4  11   7      277.19      242.08    136.27 o 
  -3  11   7     1672.67     1776.86    216.63 o 
  -2  11   7      125.64      174.98    100.28 o 
  -1  11   7        2.88      161.63    112.31 o 
   0  11   7     5618.19     5751.36    253.00 o 
   1  11   7        7.75      111.87     59.59 o 
   2  11   7      990.49     1164.35    263.48 o 
   3  11   7       15.89      182.35    156.58 o 
   4  11   7      960.19      986.77    213.40 o 
   5  11   7       13.13      161.75    126.88 o 
  -8  12   7       70.40      232.47    117.08 o 
  -7  12   7     2738.78     2630.10    324.64 o 
  -6  12   7     1209.89     1260.51    357.88 o 
  -5  12   7       81.32      238.38    101.72 o 
  -4  12   7       71.70       75.17     87.81 o 
  -3  12   7      767.41      876.82    196.89 o 
  -2  12   7        8.05      151.45    115.59 o 
  -1  12   7        6.86      159.78     91.51 o 
   0  12   7       11.44       69.44    126.13 o 
   1  12   7     1720.01     1556.70    261.67 o 
   2  12   7       13.59      -16.45    128.40 o 
   3  12   7      562.67      446.35    197.07 o 
   4  12   7       25.39       78.16    107.42 o 
  -7  13   7       47.74      222.24    111.13 o 
  -6  13   7      208.27      366.93    183.02 o 
  -5  13   7      160.74      175.87    151.50 o 
  -4  13   7     1296.61     2151.28    367.98 o 
  -3  13   7     1125.64     1205.38    198.72 o 
  -2  13   7      176.05      170.94    110.11 o 
  -1  13   7       93.90      207.45    125.96 o 
   0  13   7     3519.31     4664.74    397.05 o 
   1  13   7      139.86      127.74    121.73 o 
   2  13   7        4.63      132.97    181.49 o 
   3  13   7        4.62       29.81    124.23 o 
  -5  14   7       12.32      190.20    155.58 o 
  -4  14   7      540.89      487.62    418.37 o 
  -3  14   7       45.23       67.35     62.91 o 
  -2  14   7      381.38      364.17    155.90 o 
  -1  14   7      217.54      234.87    194.47 o 
   0  14   7        0.29      116.09    138.59 o 
   1  14   7        1.20       71.61    148.80 o 
 -12   0   8     1254.54     1433.18    312.28 o 
 -10   0   8     4351.60     5817.94    477.00 o 
  -8   0   8       31.24      104.53     97.70 o 
  -6   0   8    16438.32    19486.40    767.69 o 
  -4   0   8        5.68       57.08     53.47 o 
  -2   0   8      419.39      401.61     78.62 o 
   0   0   8    11692.58    12123.60   1327.06 o 
   2   0   8     1204.81     1095.36    189.33 o 
   4   0   8      185.23      217.20    131.20 o 
   6   0   8     3060.40     3802.48    303.80 o 
   8   0   8       19.69       86.88    175.62 o 
 -13   1   8      867.88      629.92    191.74 o 
 -12   1   8       55.36      176.84    102.27 o 
 -11   1   8        0.71       34.84     81.93 o 
 -10   1   8      725.87      931.02    183.96 o 
  -9   1   8      377.56      458.72    136.25 o 
  -8   1   8        2.71       95.92     86.22 o 
  -7   1   8      187.77      226.35     91.39 o 
  -6   1   8      339.94      412.65    102.23 o 
  -5   1   8     3499.54     3176.33    239.91 o 
  -4   1   8      125.70       92.08     39.96 o 
  -3   1   8     3588.22     4035.53    148.86 o 
  -2   1   8     1533.41     1506.34     94.32 o 
  -1   1   8     6990.85     7429.00    180.75 o 
   0   1   8     2206.89     2781.74    152.80 o 
   1   1   8     2993.20     3019.21    184.30 o 
   2   1   8      455.42      448.36    109.32 o 
   3   1   8     2609.80     2594.70    177.19 o 
   4   1   8     2274.56     2465.22    155.59 o 
   5   1   8      377.20      268.34    130.68 o 
   6   1   8      521.45      628.09    159.53 o 
   7   1   8     1919.00     1922.19    194.06 o 
   8   1   8       47.01       97.58    107.10 o 
   9   1   8       35.95       94.50     97.21 o 
 -13   2   8      143.31      207.54    102.91 o 
 -12   2   8      183.77      284.34    141.74 o 
 -11   2   8      208.78      237.95    108.63 o 
 -10   2   8      132.14      214.75    101.23 o 
  -9   2   8     2882.40     3545.03    253.30 o 
  -8   2   8       59.58       74.64     76.82 o 
  -7   2   8      964.13      905.64    137.52 o 
  -6   2   8     2091.38     2019.55    118.19 o 
  -5   2   8     1140.66     1249.51    101.11 o 
  -4   2   8      921.36      972.83    100.69 o 
  -3   2   8    16761.72    16790.18    352.41 o 
  -2   2   8      302.84      256.53     52.95 o 
  -1   2   8      136.17      191.92     58.15 o 
   0   2   8    24039.43    27690.96    573.13 o 
   1   2   8      229.79      301.61     74.32 o 
   2   2   8      108.81      169.56     79.04 o 
   3   2   8     7162.96     7721.09    308.13 o 
   4   2   8      380.16      315.54    112.97 o 
   5   2   8      173.14      219.13    114.74 o 
   6   2   8      421.94      500.71    135.75 o 
   7   2   8      186.37      123.91     56.80 o 
   8   2   8      209.44      176.54    103.11 o 
 -13   3   8        5.41      109.85    107.80 o 
 -12   3   8      103.09      297.81    132.15 o 
 -11   3   8       63.33      116.14     74.11 o 
 -10   3   8     1713.78     1839.14    200.87 o 
  -9   3   8        5.22      133.52     77.87 o 
  -8   3   8      142.47      209.94     93.16 o 
  -7   3   8     7700.50     8405.54    334.51 o 
  -6   3   8      865.43      931.30     93.51 o 
  -5   3   8       13.62       54.29     37.31 o 
  -4   3   8     1692.79     1805.73    105.01 o 
  -3   3   8     8968.53     9091.44    232.73 o 
  -2   3   8     2894.95     2949.63    112.79 o 
  -1   3   8     2465.27     2601.11    109.47 o 
   0   3   8       76.21      146.30     45.99 o 
   1   3   8      256.58      174.48     85.36 o 
   2   3   8     1824.64     1882.82    145.93 o 
   3   3   8      467.98      463.00    123.47 o 
   4   3   8      151.42      209.44    101.28 o 
   5   3   8        7.26       51.01     68.11 o 
   6   3   8     2089.50     2300.39    184.47 o 
   7   3   8     4678.95     5221.47    259.53 o 
   8   3   8      499.92      237.17    126.71 o 
 -13   4   8      240.80      314.22    150.83 o 
 -12   4   8      149.75      224.50    109.22 o 
 -11   4   8      287.44      373.70    135.40 o 
 -10   4   8      159.17      114.98     84.81 o 
  -9   4   8        5.41       13.33     35.18 o 
  -8   4   8      187.46      270.42     80.01 o 
  -7   4   8     2774.60     2296.68    182.30 o 
  -6   4   8     2659.28     2404.55    181.46 o 
  -5   4   8     1628.20     1475.76    127.94 o 
  -4   4   8     5080.52     5367.30    421.81 o 
  -3   4   8       11.68       22.87     22.57 o 
  -2   4   8     1316.65     1135.64     95.63 o 
  -1   4   8      541.16      476.81     56.07 o 
   0   4   8    18880.27    20940.81    429.09 o 
   1   4   8     2480.66     2583.34    143.70 o 
   2   4   8      177.83      232.81     88.55 o 
   3   4   8      101.10      165.86     86.28 o 
   4   4   8     1913.18     1947.28    167.88 o 
   5   4   8      246.68      220.73     97.14 o 
   6   4   8     1784.15     1819.26    184.80 o 
   7   4   8      363.84      308.85    123.06 o 
   8   4   8       55.62      165.69    151.92 o 
 -13   5   8      106.85      304.31    136.92 o 
 -12   5   8       20.52       11.85     87.51 o 
 -11   5   8       76.01      151.70     88.81 o 
 -10   5   8      837.16      574.04    139.25 o 
  -9   5   8      106.25       47.42     77.60 o 
  -8   5   8        0.69       35.94     51.96 o 
  -7   5   8     3500.45     3318.05    233.77 o 
  -6   5   8     2963.95     2171.71    288.38 o 
  -5   5   8      598.25      451.62    115.81 o 
  -4   5   8     8976.99    10053.04    547.43 o 
  -3   5   8      453.90      468.73    160.03 o 
  -2   5   8       39.63       49.47     49.61 o 
  -1   5   8     3517.76     3283.95    214.45 o 
   0   5   8     1689.89     1833.21     97.81 o 
   1   5   8     2149.54     2052.98    154.88 o 
   2   5   8      434.02      482.88    104.74 o 
   3   5   8      408.27      745.33    163.94 o 
   4   5   8     2883.92     3060.17    262.96 o 
   5   5   8      182.83      118.65     92.32 o 
   6   5   8      964.20      816.06    145.32 o 
   7   5   8      877.60      731.15    224.54 o 
   8   5   8     1062.95      776.61    212.21 o 
 -12   6   8      208.35      191.91    113.24 o 
 -11   6   8      900.00      518.50    134.20 o 
 -10   6   8      291.65      133.98     75.09 o 
  -9   6   8        9.81       95.36     60.16 o 
  -8   6   8      873.86      853.99    150.50 o 
  -7   6   8       32.26       94.41     92.00 o 
  -6   6   8       19.09       36.79     35.07 o 
  -5   6   8       68.96      105.23     87.09 o 
  -4   6   8     1824.81     2071.33    224.38 o 
  -3   6   8     8252.94     8822.56    478.73 o 
  -2   6   8      789.44      764.23    133.75 o 
  -1   6   8      907.57      788.20     65.28 o 
   0   6   8      974.75      927.77     83.66 o 
   1   6   8     2929.91     3120.50    185.36 o 
   2   6   8       44.69       71.50     58.91 o 
   3   6   8    11782.60    13128.42    584.38 o 
   4   6   8     1221.21     1030.61    124.58 o 
   5   6   8      101.89       99.57     78.99 o 
   6   6   8      127.91       99.57     99.40 o 
   7   6   8      797.15      395.61    196.97 o 
   8   6   8      681.34      548.51    191.95 o 
 -12   7   8       52.98      113.98    171.21 o 
 -11   7   8       64.39      190.34    143.41 o 
 -10   7   8      638.36      453.99    116.78 o 
  -9   7   8      616.99      475.76    108.40 o 
  -8   7   8      158.64       98.54     61.52 o 
  -7   7   8     1155.01     1188.91    179.71 o 
  -6   7   8     1579.51     1592.04    191.54 o 
  -5   7   8      678.13      395.97    128.01 o 
  -4   7   8     7446.60     8269.45    689.58 o 
  -3   7   8        5.35       82.91     72.34 o 
  -2   7   8      152.36      178.60     88.38 o 
  -1   7   8     7340.74     7979.73    250.07 o 
   0   7   8      669.80      612.34     78.28 o 
   1   7   8     3055.17     2917.62    161.10 o 
   2   7   8      255.67      215.38     87.76 o 
   3   7   8      135.86      129.47     73.21 o 
   4   7   8      753.29      687.89    112.57 o 
   5   7   8       76.72      151.75    106.82 o 
   6   7   8      416.78      392.87    196.12 o 
   7   7   8       96.23       67.71    102.30 o 
 -11   8   8        0.84      187.43    215.82 o 
 -10   8   8        2.73       61.68     96.15 o 
  -9   8   8        6.48      203.40     92.56 o 
  -8   8   8      743.49      524.69    139.54 o 
  -7   8   8      300.87      243.01    102.37 o 
  -6   8   8     2066.81     2085.33    279.96 o 
  -5   8   8      902.63      846.81    222.81 o 
  -4   8   8       21.60      101.77    115.65 o 
  -3   8   8      234.95      214.32    107.01 o 
  -2   8   8     1517.26     1538.39    188.71 o 
  -1   8   8     4706.54     4577.42    137.33 o 
   0   8   8     4333.35     3892.01    185.66 o 
   1   8   8     2751.12     2687.83    162.70 o 
   2   8   8     3332.95     3268.38    248.27 o 
   3   8   8      370.57      293.31    102.14 o 
   4   8   8       52.86       96.67     89.36 o 
   5   8   8      236.54      236.14    136.48 o 
   6   8   8     2587.23     2706.22    250.71 o 
   7   8   8        7.41       69.06     92.58 o 
 -11   9   8       22.91      393.05    198.21 o 
 -10   9   8      501.47      521.73    251.08 o 
  -9   9   8      104.59      269.59    173.96 o 
  -8   9   8      321.73      373.67    126.52 o 
  -7   9   8     2162.64     2161.54    257.69 o 
  -6   9   8      163.65      167.03    157.01 o 
  -5   9   8     2203.93     2461.63    241.65 o 
  -4   9   8     1143.12     1271.87    197.53 o 
  -3   9   8      537.43      582.50    153.48 o 
  -2   9   8      669.28      857.35    177.91 o 
  -1   9   8     6008.95     5655.18    297.26 o 
   0   9   8       89.41       90.57     96.33 o 
   1   9   8      736.46      624.77    108.20 o 
   2   9   8      965.31      584.20    111.36 o 
   3   9   8      449.66      394.86    168.22 o 
   4   9   8       35.34       81.70     81.30 o 
   5   9   8     1389.59     1443.69    225.06 o 
   6   9   8      128.25       91.64    115.44 o 
 -10  10   8      116.51       88.06    138.21 o 
  -9  10   8      402.45      408.95    212.18 o 
  -8  10   8      283.00      264.22    178.18 o 
  -7  10   8       17.38       -2.46     71.41 o 
  -6  10   8       27.46      104.71    185.14 o 
  -5  10   8      145.66      174.45    114.39 o 
  -4  10   8      102.81      166.65    107.07 o 
  -3  10   8      154.82      304.65    144.95 o 
  -2  10   8      718.83      767.00    176.07 o 
  -1  10   8      149.99      168.01     94.93 o 
   0  10   8     1094.60     1032.47    180.37 o 
   1  10   8        7.68       97.64     74.51 o 
   2  10   8     5012.39     6361.32    368.64 o 
   3  10   8     1597.32     1381.09    180.02 o 
   4  10   8      877.83      737.62    182.72 o 
   5  10   8       26.14      113.83     96.50 o 
  -9  11   8       44.23      245.65    152.64 o 
  -8  11   8      242.13      252.90    153.04 o 
  -7  11   8      871.75      759.85    268.63 o 
  -6  11   8       45.44      159.29    112.92 o 
  -5  11   8     2130.04     2794.84    297.94 o 
  -4  11   8      750.74     1018.21    177.45 o 
  -3  11   8        1.48       49.52     88.10 o 
  -2  11   8        2.18       43.73     95.69 o 
  -1  11   8      199.77       55.06     76.20 o 
   0  11   8       10.31       77.79     68.58 o 
   1  11   8       25.63      166.31    176.62 o 
   2  11   8      496.49      361.01    232.53 o 
   3  11   8      464.16      416.81    182.29 o 
   4  11   8       63.54      182.97    155.84 o 
   5  11   8     1491.89     1261.74    295.63 o 
  -8  12   8       60.59      244.90    186.53 o 
  -7  12   8      523.53      602.13    281.70 o 
  -6  12   8      722.82      679.78    242.26 o 
  -5  12   8      291.50      284.02    163.19 o 
  -4  12   8      139.77      142.60    104.74 o 
  -3  12   8      764.72      619.49    175.96 o 
  -2  12   8     1794.92     1562.08    242.70 o 
  -1  12   8      491.59      424.95    142.03 o 
   0  12   8      777.04      531.07    262.47 o 
   1  12   8     1063.01     1091.30    284.30 o 
   2  12   8     2788.34     3125.35    320.43 o 
   3  12   8      202.36      230.37    206.87 o 
  -7  13   8      242.54      149.00    141.44 o 
  -6  13   8       12.53      151.33    151.00 o 
  -5  13   8      252.96      165.03    221.79 o 
  -4  13   8       31.82      256.66    138.01 o 
  -3  13   8        0.58      106.10    100.25 o 
  -2  13   8      247.89      202.91    152.57 o 
  -1  13   8      416.51      289.05    134.28 o 
   0  13   8        5.73      242.21    176.31 o 
   1  13   8       93.93      172.35    170.43 o 
   2  13   8      702.71      616.77    255.30 o 
  -4  14   8      647.71      557.53    231.47 o 
  -3  14   8      208.17      245.02    115.29 o 
  -2  14   8        0.21      168.10    109.56 o 
  -1  14   8      101.46       47.13    120.22 o 
   0  14   8      117.39      165.69    120.85 o 
 -13   1   9        0.11      164.07    118.65 o 
 -12   1   9      134.71       92.65     79.96 o 
 -11   1   9      412.31      264.66    113.48 o 
 -10   1   9       22.71       89.65     84.55 o 
  -9   1   9        0.60       76.53     79.52 o 
  -8   1   9     6468.78     7579.27    833.00 o 
  -7   1   9      244.77      383.29    113.62 o 
  -6   1   9      354.06      292.04    105.81 o 
  -5   1   9     4161.20     4338.99    285.15 o 
  -4   1   9     2876.22     2944.08    234.69 o 
  -3   1   9      621.90      594.45     73.41 o 
  -2   1   9      115.74      113.23     68.66 o 
  -1   1   9     1323.36     1720.71    129.42 o 
   0   1   9      831.50      905.11    118.30 o 
   1   1   9     2088.58     2259.58    143.11 o 
   2   1   9     2920.09     3354.43    204.35 o 
   3   1   9     1576.85     1634.42    148.05 o 
   4   1   9      164.06      103.44     75.66 o 
   5   1   9       30.07       60.30     86.10 o 
   6   1   9     9226.73     9516.82    749.96 o 
   7   1   9        1.83       93.65     88.59 o 
   8   1   9       20.87      169.06    119.94 o 
 -13   2   9       19.86       97.66     97.83 o 
 -12   2   9       61.87       80.40     76.59 o 
 -11   2   9      213.73      242.91    108.87 o 
 -10   2   9      694.08      795.85    174.16 o 
  -9   2   9      822.62      635.22    169.69 o 
  -8   2   9      176.26      171.57    113.47 o 
  -7   2   9       12.41      101.88     75.49 o 
  -6   2   9      197.78      174.99     70.26 o 
  -5   2   9     5469.62     5447.02    213.46 o 
  -4   2   9    17844.13    20326.04    381.04 o 
  -3   2   9      466.70      360.94     70.56 o 
  -2   2   9     1443.84     1317.09     88.07 o 
  -1   2   9     9823.04    11063.91    589.89 o 
   0   2   9    10275.85    10081.78    616.11 o 
   1   2   9      151.34      210.38     93.99 o 
   2   2   9     7335.57     8350.65    650.65 o 
   3   2   9      680.16      683.96    141.20 o 
   4   2   9      278.02      355.40    125.08 o 
   5   2   9      688.00      629.98    126.67 o 
   6   2   9      685.93      525.61    124.64 o 
   7   2   9       86.93      257.08    133.39 o 
   8   2   9       36.47       77.60    104.86 o 
 -13   3   9        5.74      234.59    122.62 o 
 -12   3   9       27.01      137.57     93.06 o 
 -11   3   9      528.59      512.18    150.47 o 
 -10   3   9      207.68      141.84     76.13 o 
  -9   3   9      203.72      109.53     72.15 o 
  -8   3   9      378.40      343.09    126.07 o 
  -7   3   9      203.46      201.15     82.62 o 
  -6   3   9      629.13      749.89    103.84 o 
  -5   3   9    10716.67    11390.59    431.13 o 
  -4   3   9       51.35       38.49     31.79 o 
  -3   3   9      119.67       84.20     47.29 o 
  -2   3   9     2903.05     3118.40    126.45 o 
  -1   3   9       70.26      133.06     52.86 o 
   0   3   9     3134.33     3311.03    188.11 o 
   1   3   9      135.53      157.82     76.61 o 
   2   3   9     3920.20     4265.92    254.66 o 
   3   3   9     2924.49     3028.38    203.99 o 
   4   3   9      671.14      721.53    138.45 o 
   5   3   9     1538.67     1792.49    194.32 o 
   6   3   9      544.56      538.82    141.68 o 
   7   3   9      538.70      345.15    147.42 o 
   8   3   9      109.18      161.32    132.70 o 
 -13   4   9      268.26      357.01    134.37 o 
 -12   4   9       61.86      197.93     93.93 o 
 -11   4   9     1193.03     1280.02    172.65 o 
 -10   4   9       19.65       86.84     52.25 o 
  -9   4   9      296.19      232.11     88.64 o 
  -8   4   9        6.32       39.72     45.22 o 
  -7   4   9     7398.27     7816.96    330.77 o 
  -6   4   9      171.73      113.69     52.94 o 
  -5   4   9        8.08       67.98     29.58 o 
  -4   4   9      955.02      622.32     87.22 o 
  -3   4   9     2245.03     2535.62    126.27 o 
  -2   4   9     3629.33     3920.24    166.72 o 
  -1   4   9     2291.00     2241.66    105.85 o 
   0   4   9     3362.66     3319.41    162.67 o 
   1   4   9       78.19      123.50     62.77 o 
   2   4   9     2032.59     2251.55    166.31 o 
   3   4   9      312.34      308.04    116.35 o 
   4   4   9      297.02      291.84    110.57 o 
   5   4   9     5318.73     5566.55    281.29 o 
   6   4   9       69.85      146.39     96.83 o 
   7   4   9      297.30      208.34    113.41 o 
 -12   5   9       73.80       78.74     74.18 o 
 -11   5   9      308.64      117.93    100.72 o 
 -10   5   9       93.86      162.84     96.32 o 
  -9   5   9      251.27      236.45     79.89 o 
  -8   5   9       82.19      195.32     79.33 o 
  -7   5   9      349.51      247.32    105.92 o 
  -6   5   9       23.79       -1.02     99.89 o 
  -5   5   9       28.23       46.09     49.47 o 
  -4   5   9     3167.18     3025.90    237.49 o 
  -3   5   9     1097.45      961.47     64.40 o 
  -2   5   9      489.82      370.59     50.42 o 
  -1   5   9        5.10       88.05     42.66 o 
   0   5   9     4003.96     3775.17    169.10 o 
   1   5   9     3691.97     3904.12    196.34 o 
   2   5   9      103.43      137.50     76.03 o 
   3   5   9       87.27      150.39     87.42 o 
   4   5   9      136.18      172.92     76.38 o 
   5   5   9     1619.20     1405.46    158.28 o 
   6   5   9        5.71       58.74     57.67 o 
   7   5   9     2023.77     1765.44    275.58 o 
 -12   6   9      135.89      226.95    184.37 o 
 -11   6   9      324.80      308.99    100.67 o 
 -10   6   9     2437.50     3062.08    196.31 o 
  -9   6   9        0.63       66.97     46.65 o 
  -8   6   9      236.48      107.87     55.51 o 
  -7   6   9     1334.08      907.62    119.94 o 
  -6   6   9       11.87       38.40     95.30 o 
  -5   6   9      465.31      478.17    156.55 o 
  -4   6   9     3030.94     3235.19    363.17 o 
  -3   6   9     1916.73     2042.89    208.30 o 
  -2   6   9      131.98      159.14     40.37 o 
  -1   6   9      240.79      187.80     50.70 o 
   0   6   9      221.88      181.87     71.82 o 
   1   6   9     1856.56     2008.21    148.63 o 
   2   6   9     2197.50     2113.87    153.49 o 
   3   6   9       74.39      119.51     77.75 o 
   4   6   9       15.97       76.81     85.04 o 
   5   6   9      692.61      914.68    218.89 o 
   6   6   9      813.08      485.15    193.27 o 
   7   6   9      942.16      929.23    207.65 o 
 -12   7   9       24.32      149.90    155.01 o 
 -11   7   9       26.99       89.38     97.20 o 
 -10   7   9       46.68      155.76     99.00 o 
  -9   7   9      138.97       77.67     55.61 o 
  -8   7   9     1180.11      942.60    197.27 o 
  -7   7   9     1668.93     1215.00    191.16 o 
  -6   7   9     1253.26     1737.34    212.77 o 
  -5   7   9       22.28       62.37     96.61 o 
  -4   7   9      534.47      396.99    177.67 o 
  -3   7   9     1562.99     1345.59    195.69 o 
  -2   7   9      669.91      750.29    156.46 o 
  -1   7   9       44.64      107.51     47.05 o 
   0   7   9      427.23      250.21     91.29 o 
   1   7   9     1240.12     1244.92    122.12 o 
   2   7   9      116.96      181.88     69.87 o 
   3   7   9        4.64      171.64    108.33 o 
   4   7   9      781.81      686.89    202.83 o 
   5   7   9       42.94       74.67    101.30 o 
   6   7   9     1549.66     1838.09    227.11 o 
 -11   8   9      119.89      146.50    120.85 o 
 -10   8   9      181.00      200.63    231.79 o 
  -9   8   9      299.33      316.09    132.65 o 
  -8   8   9      641.88      473.71    141.70 o 
  -7   8   9     1673.03     2177.11    234.13 o 
  -6   8   9       37.18      226.76    116.50 o 
  -5   8   9        3.48      127.64     98.25 o 
  -4   8   9       36.31      226.00    127.96 o 
  -3   8   9      515.77      373.84    198.73 o 
  -2   8   9      116.93      206.45    106.22 o 
  -1   8   9     2468.66     2290.57    227.89 o 
   0   8   9      268.31      209.95     77.44 o 
   1   8   9     2947.66     2682.52    172.44 o 
   2   8   9       48.30       80.99     51.19 o 
   3   8   9      554.18      519.38    137.41 o 
   4   8   9      296.30      219.99    106.65 o 
   5   8   9      152.38      199.88    163.90 o 
   6   8   9      530.53      439.73    224.02 o 
 -11   9   9      407.84      337.73    213.73 o 
 -10   9   9      662.08      580.35    235.50 o 
  -9   9   9       16.79      326.83    218.01 o 
  -8   9   9     1094.02      821.25    157.71 o 
  -7   9   9      142.41      124.95     75.95 o 
  -6   9   9     2484.36     2671.35    248.53 o 
  -5   9   9     1183.85     1081.22    176.07 o 
  -4   9   9      177.51      137.06    102.07 o 
  -3   9   9      995.63      857.23    163.00 o 
  -2   9   9       18.47       79.73     82.00 o 
  -1   9   9      638.56      472.84    157.96 o 
   0   9   9      120.97      163.24     99.33 o 
   1   9   9      107.42      149.52    110.26 o 
   2   9   9       50.21       60.57     57.50 o 
   3   9   9     1003.44     1035.68    180.37 o 
   4   9   9     1108.99      917.64    208.31 o 
   5   9   9      186.14      281.65    168.28 o 
 -10  10   9      381.01      342.57    199.02 o 
  -9  10   9      690.86      562.28    217.53 o 
  -8  10   9       79.50      109.22     95.63 o 
  -7  10   9        0.23      197.73    115.06 o 
  -6  10   9        4.80       67.16     66.82 o 
  -5  10   9     1139.43     1346.57    203.86 o 
  -4  10   9     1886.05     2001.01    224.80 o 
  -3  10   9        9.93       86.79    129.36 o 
  -2  10   9      140.64       53.31    104.16 o 
  -1  10   9      119.50      154.69    102.45 o 
   0  10   9      185.78      237.28     97.41 o 
   1  10   9      801.53      468.78    146.53 o 
   2  10   9     1253.07     1355.13    256.92 o 
   3  10   9      881.64      786.25    280.30 o 
   4  10   9       31.13      199.65    197.25 o 
  -9  11   9       13.98      122.50    168.74 o 
  -8  11   9      732.07      734.30    264.66 o 
  -7  11   9        5.08      187.61     91.61 o 
  -6  11   9      219.64      105.06    158.56 o 
  -5  11   9     1022.73      994.12    202.68 o 
  -4  11   9      309.23      339.77    125.51 o 
  -3  11   9        6.80      166.02    144.06 o 
  -2  11   9     1955.50     2082.74    250.00 o 
  -1  11   9       55.25       95.20     65.00 o 
   0  11   9     1489.32     1714.89    198.90 o 
   1  11   9      377.55      423.61    216.53 o 
   2  11   9      288.10       79.03    142.67 o 
   3  11   9      284.15      498.87    272.95 o 
   4  11   9      651.55      503.80    317.65 o 
  -8  12   9      334.66      364.34    193.44 o 
  -7  12   9      629.96      512.20    199.55 o 
  -6  12   9       13.87       77.51    132.02 o 
  -5  12   9       22.56      167.10    107.72 o 
  -4  12   9        1.09      123.94    100.69 o 
  -3  12   9     1084.07     1193.60    213.60 o 
  -2  12   9      205.44      205.03     99.17 o 
  -1  12   9     1524.72     1854.14    226.86 o 
   0  12   9        9.33      289.56    188.46 o 
   1  12   9     1817.00     1357.52    342.97 o 
   2  12   9      579.00      320.00    231.47 o 
  -6  13   9      656.69      391.63    345.66 o 
  -5  13   9      764.10     1197.04    235.24 o 
  -4  13   9        7.36      677.58    553.20 o 
  -3  13   9        3.43       -0.32     95.52 o 
  -2  13   9     1530.18     1402.67    520.51 o 
  -1  13   9       24.00       69.86    118.10 o 
   0  13   9      594.25      290.95    204.92 o 
   1  13   9        8.14      158.50    146.38 o 
 -12   0  10      880.89      610.63    266.70 o 
 -10   0  10      111.15      332.94    179.30 o 
  -8   0  10     4738.70     6621.94    448.91 o 
  -6   0  10     1914.79     2316.35    285.77 o 
  -4   0  10       63.26      177.48    100.09 o 
  -2   0  10     3672.24     3352.58    270.00 o 
   0   0  10      310.56      541.16    133.70 o 
   2   0  10     1129.37     1121.27    225.92 o 
   4   0  10     9049.81     8335.10    377.79 o 
   6   0  10      204.70      191.26    171.79 o 
 -13   1  10      200.56      200.35     99.17 o 
 -12   1  10      200.04      260.37    124.26 o 
 -11   1  10      103.11      139.60    103.07 o 
 -10   1  10      160.18      211.90     93.07 o 
  -9   1  10      172.06      191.37    105.59 o 
  -8   1  10       42.29      256.14    111.95 o 
  -7   1  10     1341.30     1261.29    172.08 o 
  -6   1  10      577.38      569.09    116.91 o 
  -5   1  10     1466.30     1309.61    145.07 o 
  -4   1  10      737.89      840.63    178.59 o 
  -3   1  10     2796.19     2236.38    149.91 o 
  -2   1  10       17.81      216.26     82.56 o 
  -1   1  10     7059.46     7233.59    314.99 o 
   0   1  10       59.22      103.02     67.29 o 
   1   1  10     6008.96     7556.16    323.21 o 
   2   1  10      404.07      293.85    125.87 o 
   3   1  10        2.38      102.01     63.49 o 
   4   1  10       94.00      155.12     97.90 o 
   5   1  10      223.10      237.24    120.64 o 
   6   1  10       36.37       77.75     81.16 o 
   7   1  10      537.86      400.47    157.34 o 
 -13   2  10       38.26       32.15     60.60 o 
 -12   2  10      500.19      387.31    165.71 o 
 -11   2  10     1380.53     1649.20    215.35 o 
 -10   2  10      114.35      220.88    102.96 o 
  -9   2  10     2339.22     2411.77    233.32 o 
  -8   2  10       35.15       96.29     73.25 o 
  -7   2  10        2.37      106.03     64.70 o 
  -6   2  10      569.68      538.60    119.31 o 
  -5   2  10     3529.26     3910.41    350.88 o 
  -4   2  10       21.83       39.85     57.80 o 
  -3   2  10       39.64       80.68     34.40 o 
  -2   2  10     1586.03     2087.49    157.93 o 
  -1   2  10      101.06      148.90     66.63 o 
   0   2  10      682.58      612.30    105.30 o 
   1   2  10     3517.51     3791.38    207.20 o 
   2   2  10      182.35      196.97     85.93 o 
   3   2  10       42.21      133.01     81.32 o 
   4   2  10     1663.17     1957.30    179.52 o 
   5   2  10      883.98     1042.41    154.82 o 
   6   2  10       46.52      133.54     88.37 o 
   7   2  10     2001.26     1836.78    192.39 o 
 -13   3  10       20.99      130.90     86.83 o 
 -12   3  10        1.53      106.82    100.97 o 
 -11   3  10        0.75      215.69     99.02 o 
 -10   3  10      171.05      165.58     97.29 o 
  -9   3  10      675.76      837.32    153.57 o 
  -8   3  10     1119.18      795.60    143.97 o 
  -7   3  10       44.15       53.86     77.86 o 
  -6   3  10      351.61      295.60     82.88 o 
  -5   3  10       84.96      163.97     78.29 o 
  -4   3  10     3080.58     3064.71    154.66 o 
  -3   3  10       27.97       98.38     51.71 o 
  -2   3  10      224.89      295.27     78.43 o 
  -1   3  10     1075.20     1050.42    113.10 o 
   0   3  10     1628.66     1589.87    131.58 o 
   1   3  10     2857.37     3054.07    236.66 o 
   2   3  10      243.23      301.03    106.70 o 
   3   3  10        1.48       98.76     78.18 o 
   4   3  10      531.89      524.15    119.55 o 
   5   3  10     3810.55     4205.73    217.02 o 
   6   3  10       12.09      112.72     67.80 o 
   7   3  10       14.61      138.85     97.09 o 
 -13   4  10      130.15      126.02     79.37 o 
 -12   4  10        1.07       44.28     80.69 o 
 -11   4  10      152.60      131.60     91.79 o 
 -10   4  10       31.07      141.92     81.21 o 
  -9   4  10      150.22      162.57     66.96 o 
  -8   4  10     2110.94     2149.32    179.80 o 
  -7   4  10      341.43      145.41     46.77 o 
  -6   4  10     2377.49     2601.00    183.93 o 
  -5   4  10     2354.82     2831.76    213.66 o 
  -4   4  10       48.27       53.90     32.43 o 
  -3   4  10       10.03       26.82     25.84 o 
  -2   4  10    20472.43    23705.98    743.16 o 
  -1   4  10      205.57      220.05     67.53 o 
   0   4  10      530.98      378.68    110.61 o 
   1   4  10      127.73      107.75     52.71 o 
   2   4  10     1606.78     1953.52    168.40 o 
   3   4  10      296.48      371.55    110.17 o 
   4   4  10      502.52      402.81    128.04 o 
   5   4  10     1731.50     1447.80    163.57 o 
   6   4  10      144.60       85.72     72.66 o 
   7   4  10     1476.53     1560.96    250.78 o 
 -12   5  10      586.32      652.60    156.95 o 
 -11   5  10      107.68       46.79     62.49 o 
 -10   5  10      189.38      131.30     61.08 o 
  -9   5  10      832.42      625.50    110.68 o 
  -8   5  10      578.03      270.92     90.52 o 
  -7   5  10      562.43      381.76     76.80 o 
  -6   5  10     2432.12     2618.08    260.84 o 
  -5   5  10     1218.33     1102.57    193.60 o 
  -4   5  10     1349.73     1217.86     70.65 o 
  -3   5  10       10.56       67.98     41.06 o 
  -2   5  10        1.93       68.09     40.58 o 
  -1   5  10      339.80      231.17     64.00 o 
   0   5  10      210.60      178.70     80.98 o 
   1   5  10     1073.06     1269.02    164.22 o 
   2   5  10     6060.51     6290.88    335.47 o 
   3   5  10       20.54      138.09     74.14 o 
   4   5  10      771.53     1012.46    156.48 o 
   5   5  10     2861.36     3155.52    354.21 o 
   6   5  10      781.39      504.63    196.94 o 
 -12   6  10       51.10      211.17    205.92 o 
 -11   6  10      441.22      392.48    167.05 o 
 -10   6  10      253.68      190.36    168.13 o 
  -9   6  10      416.37      283.71    117.28 o 
  -8   6  10      174.43      157.28     55.81 o 
  -7   6  10       58.58       71.13     53.53 o 
  -6   6  10      632.80      722.51    172.59 o 
  -5   6  10     9878.10    11804.66    545.47 o 
  -4   6  10      102.64       85.65     75.80 o 
  -3   6  10     1639.31     1486.54    189.98 o 
  -2   6  10     2722.03     2673.54    108.20 o 
  -1   6  10     2634.57     2533.11    130.70 o 
   0   6  10      168.85      137.23     66.30 o 
   1   6  10     2560.18     2463.03    302.74 o 
   2   6  10      538.16      471.31    146.62 o 
   3   6  10      811.70      974.31    134.23 o 
   4   6  10      587.10      514.78    136.85 o 
   5   6  10       25.62      116.28    100.98 o 
   6   6  10      623.36      337.68    177.00 o 
 -11   7  10      813.35      637.36    259.74 o 
 -10   7  10      155.91       99.55    105.03 o 
  -9   7  10      475.68      445.02    149.09 o 
  -8   7  10        4.35       49.55     73.46 o 
  -7   7  10       16.88      103.62     96.08 o 
  -6   7  10     1485.32     1112.19    213.57 o 
  -5   7  10        5.33      -36.85    110.44 o 
  -4   7  10      227.15      325.12    193.22 o 
  -3   7  10     1196.76     1348.10    206.49 o 
  -2   7  10       52.23      100.09     93.79 o 
  -1   7  10     3803.42     4239.05    205.22 o 
   0   7  10     1305.91     1333.39    151.38 o 
   1   7  10      236.02      255.39    101.70 o 
   2   7  10     3299.49     3839.10    285.03 o 
   3   7  10      277.22      232.60     89.01 o 
   4   7  10        8.05      133.08     82.35 o 
   5   7  10       11.13       62.33     94.76 o 
   6   7  10        4.26      123.57    112.05 o 
 -11   8  10       12.96      101.80    189.95 o 
 -10   8  10      213.33      231.63    128.66 o 
  -9   8  10      882.85      811.38    183.05 o 
  -8   8  10      992.56     1437.53    211.73 o 
  -7   8  10      213.80      250.94    123.62 o 
  -6   8  10      836.99      550.05    173.33 o 
  -5   8  10      558.20      569.74    158.61 o 
  -4   8  10     1295.53     1471.84    267.45 o 
  -3   8  10     1117.50     1243.00    204.87 o 
  -2   8  10     3866.66     3774.28    357.52 o 
  -1   8  10      934.45     1065.72    170.11 o 
   0   8  10     1189.75     1188.93    190.77 o 
   1   8  10      180.29      157.11     63.08 o 
   2   8  10        1.75       47.46     67.10 o 
   3   8  10       49.36       88.90     63.14 o 
   4   8  10     1208.72     1137.73    205.28 o 
   5   8  10       28.80       96.03     91.62 o 
 -10   9  10       58.87      145.76    135.71 o 
  -9   9  10      164.95      137.69    117.87 o 
  -8   9  10      217.06      114.36    114.73 o 
  -7   9  10      288.73      165.34    115.32 o 
  -6   9  10     1171.95     1343.72    218.65 o 
  -5   9  10        4.77        7.16     61.75 o 
  -4   9  10        6.79      125.89    141.93 o 
  -3   9  10      737.18      568.93    136.45 o 
  -2   9  10     1739.46     1724.76    203.78 o 
  -1   9  10     7479.70     8086.26    413.23 o 
   0   9  10     1439.10     1399.83    202.94 o 
   1   9  10      259.94      160.14     88.73 o 
   2   9  10       43.67      212.36    122.90 o 
   3   9  10      949.74     1004.44    287.33 o 
   4   9  10      577.33      313.63    233.92 o 
  -9  10  10       40.97      110.68     89.87 o 
  -8  10  10      353.75      239.70    107.32 o 
  -7  10  10      137.15       18.18     93.10 o 
  -6  10  10     1120.81     1154.77    525.32 o 
  -5  10  10     1036.03      927.01    187.87 o 
  -4  10  10     2118.73     2242.70    277.61 o 
  -3  10  10        1.54      144.35    105.01 o 
  -2  10  10        1.81       77.96     94.24 o 
  -1  10  10        4.23       67.84     77.00 o 
   0  10  10     2287.27     2329.93    278.36 o 
   1  10  10     2065.30     1656.33    204.16 o 
   2  10  10       19.67      149.25    150.37 o 
   3  10  10        1.13      121.15    109.93 o 
  -8  11  10      150.01       26.40    170.81 o 
  -7  11  10      498.79      330.90    116.83 o 
  -6  11  10       25.15      273.88    262.47 o 
  -5  11  10      431.54      441.13    147.11 o 
  -4  11  10      355.96      198.07    127.65 o 
  -3  11  10      110.21      150.31    135.57 o 
  -2  11  10       38.30      138.94    108.09 o 
  -1  11  10      193.00      231.27    126.66 o 
   0  11  10      340.72      295.45    141.30 o 
   1  11  10      827.88     1067.62    277.24 o 
   2  11  10      405.04      167.24    245.54 o 
  -7  12  10       71.90      109.86     99.70 o 
  -6  12  10        0.08      152.37    140.95 o 
  -5  12  10      347.40      262.34    140.56 o 
  -4  12  10      893.93      716.05    194.28 o 
  -3  12  10      555.13      806.88    338.45 o 
  -2  12  10      442.84      311.29    143.14 o 
  -1  12  10      194.60      178.25    109.05 o 
   0  12  10     1960.79     2145.97    315.30 o 
   1  12  10       53.76      255.13    198.19 o 
  -5  13  10      107.30      183.70    117.42 o 
  -4  13  10       67.07      217.32    114.03 o 
  -3  13  10        0.83       41.27     73.35 o 
  -2  13  10      349.33      292.71    146.39 o 
  -1  13  10      199.78      273.37    192.10 o 
 -13   1  11       53.66      161.98     98.18 o 
 -12   1  11       27.66       82.53     84.18 o 
 -11   1  11       34.12      131.15    108.61 o 
 -10   1  11      464.93      450.20    138.51 o 
  -9   1  11      156.73      351.24    134.27 o 
  -8   1  11      705.23      721.95    161.60 o 
  -7   1  11      194.19      234.45    114.32 o 
  -6   1  11        2.19       81.35     78.94 o 
  -5   1  11     2340.99     2377.12    237.44 o 
  -4   1  11     1103.55     1319.80    125.01 o 
  -3   1  11        1.66       43.84     44.81 o 
  -2   1  11     1448.90     1325.14    137.78 o 
  -1   1  11      147.46      258.89     93.72 o 
   0   1  11     2862.20     3356.76    218.11 o 
   1   1  11    11974.07    13958.88    346.83 o 
   2   1  11      189.77      212.53    105.17 o 
   3   1  11        1.84       26.10     74.31 o 
   4   1  11     4259.16     4202.33    235.15 o 
   5   1  11      368.49      190.84    104.04 o 
   6   1  11      930.48      963.57    183.86 o 
 -13   2  11       22.47      142.96     92.43 o 
 -12   2  11      336.84      445.73    151.85 o 
 -11   2  11      150.80      288.78    168.36 o 
 -10   2  11      110.09       69.21     94.91 o 
  -9   2  11      165.83      144.75     81.10 o 
  -8   2  11      489.74      513.54    108.05 o 
  -7   2  11     2284.39     2627.96    238.18 o 
  -6   2  11     6658.66     8378.25    472.77 o 
  -5   2  11       16.72      140.51     70.86 o 
  -4   2  11      855.62      984.42    156.34 o 
  -3   2  11     1586.24     1636.67    135.42 o 
  -2   2  11      383.54      396.21    102.46 o 
  -1   2  11      478.64      277.08     83.43 o 
   0   2  11     7064.02     7273.04    258.00 o 
   1   2  11      847.54      785.35    134.99 o 
   2   2  11      315.78      361.07    135.00 o 
   3   2  11     2413.47     2838.26    196.62 o 
   4   2  11      120.02      114.53     78.91 o 
   5   2  11      124.44      152.72     68.71 o 
   6   2  11        8.49      136.22     88.80 o 
 -12   3  11        0.12       58.93     75.21 o 
 -11   3  11       20.40      116.88    101.74 o 
 -10   3  11       38.31       93.29     76.14 o 
  -9   3  11        9.65       81.18     66.54 o 
  -8   3  11      166.58      262.23     89.19 o 
  -7   3  11       65.64      194.20     84.56 o 
  -6   3  11      144.92      128.60     74.69 o 
  -5   3  11     3196.83     3753.78    249.22 o 
  -4   3  11     4628.61     5152.51    287.86 o 
  -3   3  11      537.99      612.39    108.31 o 
  -2   3  11     2379.24     2242.60    168.43 o 
  -1   3  11     1186.23     1292.81    138.91 o 
   0   3  11     4126.60     4832.63    254.99 o 
   1   3  11     9778.32    10413.56    438.89 o 
   2   3  11      128.98      104.48     79.43 o 
   3   3  11      547.06      469.43    123.03 o 
   4   3  11        4.79      129.00     89.71 o 
   5   3  11       19.63      111.36     69.04 o 
   6   3  11      132.66      139.91     84.67 o 
 -12   4  11        0.36       42.04     80.67 o 
 -11   4  11        0.21      154.73    128.27 o 
 -10   4  11      326.26      341.66    118.15 o 
  -9   4  11     1227.46     1229.26    218.20 o 
  -8   4  11      240.48      368.07    111.48 o 
  -7   4  11      193.98      163.00     81.25 o 
  -6   4  11     2016.47     1977.97    236.97 o 
  -5   4  11      160.61      158.96     50.80 o 
  -4   4  11      619.69      546.44    115.69 o 
  -3   4  11     1616.16     1590.68    151.10 o 
  -2   4  11      413.50      359.51     77.05 o 
  -1   4  11      568.83      508.06    106.90 o 
   0   4  11      166.98      185.40     89.14 o 
   1   4  11       27.14      166.92     87.92 o 
   2   4  11     1700.41     1992.04    174.18 o 
   3   4  11     3501.32     4085.87    319.73 o 
   4   4  11      406.07      463.16    153.63 o 
   5   4  11      611.48      715.27    136.21 o 
   6   4  11     1186.93      951.00    233.50 o 
 -12   5  11       64.55       78.27    128.98 o 
 -11   5  11      368.84      326.96    155.83 o 
 -10   5  11        4.36       82.96    104.54 o 
  -9   5  11        1.01      217.05     85.10 o 
  -8   5  11      218.68      213.63     77.74 o 
  -7   5  11      214.01      253.04     83.22 o 
  -6   5  11     2593.86     2327.44    176.94 o 
  -5   5  11       53.74       75.57     58.41 o 
  -4   5  11      393.58      327.13     84.44 o 
  -3   5  11     1236.07     1393.49    107.86 o 
  -2   5  11     5974.36     6042.55    235.47 o 
  -1   5  11     2205.43     2436.40    172.39 o 
   0   5  11       40.22       43.21     65.67 o 
   1   5  11       39.75      105.88     78.54 o 
   2   5  11      162.17      153.09     80.83 o 
   3   5  11      411.90      247.25    100.25 o 
   4   5  11      272.89      270.39    112.34 o 
   5   5  11        0.33      100.56     76.27 o 
 -12   6  11      292.91      327.55    151.50 o 
 -11   6  11        2.45        1.45     77.55 o 
 -10   6  11        7.59      205.27     94.61 o 
  -9   6  11      169.51      300.96    138.16 o 
  -8   6  11       10.69      164.02     79.77 o 
  -7   6  11      268.65      157.84    126.40 o 
  -6   6  11      414.34      327.78    144.27 o 
  -5   6  11      453.95      602.65    184.98 o 
  -4   6  11      951.82      887.58    249.67 o 
  -3   6  11      789.20      917.92    173.78 o 
  -2   6  11      100.40      149.84     59.33 o 
  -1   6  11      813.51      968.72    121.96 o 
   0   6  11     3099.11     3466.93    221.66 o 
   1   6  11        3.92       99.75     67.68 o 
   2   6  11      111.97      194.10     96.59 o 
   3   6  11      292.34      170.43     82.88 o 
   4   6  11     1016.24      980.31    156.93 o 
   5   6  11       48.23      120.63    100.79 o 
 -11   7  11      193.92      248.34    104.13 o 
 -10   7  11      228.25      305.22    146.25 o 
  -9   7  11      416.95      400.49    174.55 o 
  -8   7  11      231.45      239.70    121.03 o 
  -7   7  11       87.80      163.84    112.01 o 
  -6   7  11      924.90      906.40    183.39 o 
  -5   7  11      617.88      415.76    177.38 o 
  -4   7  11      489.01      294.94    131.83 o 
  -3   7  11      173.87      205.20    117.14 o 
  -2   7  11        3.38      171.47     90.84 o 
  -1   7  11      670.59      361.84     98.47 o 
   0   7  11      192.96      149.52     79.35 o 
   1   7  11      400.80      327.60    113.32 o 
   2   7  11     1515.50     1700.42    183.78 o 
   3   7  11        0.25       35.48     66.07 o 
   4   7  11     1950.32     1660.78    238.47 o 
   5   7  11       55.05      134.30     83.91 o 
 -11   8  11       47.48      343.55    388.36 o 
 -10   8  11       55.72      207.29    108.66 o 
  -9   8  11      411.61      362.83    165.09 o 
  -8   8  11        7.30      183.11     95.76 o 
  -7   8  11      296.87      148.11    124.29 o 
  -6   8  11      233.69      194.44    124.14 o 
  -5   8  11      426.64      411.63    159.61 o 
  -4   8  11       99.48       60.13     79.16 o 
  -3   8  11     3811.42     4544.12    287.43 o 
  -2   8  11       56.12      209.74    121.11 o 
  -1   8  11      404.55      395.73    142.76 o 
   0   8  11      478.77      311.59    137.90 o 
   1   8  11     1171.99      919.12    200.75 o 
   2   8  11      649.62      408.53    146.16 o 
   3   8  11      467.72      330.74    229.79 o 
   4   8  11      131.54      122.54     90.85 o 
 -10   9  11       13.31      353.03    176.65 o 
  -9   9  11      165.89      357.65    151.63 o 
  -8   9  11      562.43      724.60    193.77 o 
  -7   9  11      294.72      367.21    140.04 o 
  -6   9  11       23.18      140.04    117.11 o 
  -5   9  11      509.00      426.40    147.96 o 
  -4   9  11       37.73       57.52    112.77 o 
  -3   9  11      141.77      107.03     97.60 o 
  -2   9  11        6.32      156.85     97.94 o 
  -1   9  11        4.43      136.50    102.06 o 
   0   9  11       96.26      145.37     83.63 o 
   1   9  11      423.33      364.74    135.20 o 
   2   9  11       91.78       -1.58    153.70 o 
   3   9  11        1.48      130.29    102.50 o 
  -9  10  11       77.01      365.57    209.51 o 
  -8  10  11       70.64      211.15    158.36 o 
  -7  10  11       29.72      198.20    125.89 o 
  -6  10  11      907.42      762.95    174.31 o 
  -5  10  11     2016.99     1957.77    272.94 o 
  -4  10  11       30.89      127.61    101.65 o 
  -3  10  11       34.89      129.83     95.23 o 
  -2  10  11      163.99      217.14    127.59 o 
  -1  10  11       47.61      208.98    138.79 o 
   0  10  11      927.60      591.86    201.53 o 
   1  10  11      497.09      480.03    247.06 o 
   2  10  11      395.62      454.73    355.09 o 
  -8  11  11       59.70      172.01    254.00 o 
  -7  11  11       58.27      158.41    117.00 o 
  -6  11  11       91.02      165.85    154.16 o 
  -5  11  11       79.03       79.94    130.87 o 
  -4  11  11      106.57      254.46    153.55 o 
  -3  11  11       21.86      173.79     79.29 o 
  -2  11  11     2342.50     2828.26    254.38 o 
  -1  11  11       87.53       70.45     75.70 o 
   0  11  11      156.02       65.54     71.17 o 
   1  11  11      724.94      529.11    324.35 o 
  -6  12  11        2.02       79.44    107.45 o 
  -5  12  11      838.23      905.07    257.67 o 
  -4  12  11      104.42      211.22    137.81 o 
  -3  12  11      601.53      222.87    157.06 o 
  -2  12  11       98.18      294.37    152.20 o 
  -1  12  11      128.00      210.29    177.74 o 
 -12   0  12      197.87      187.24    161.48 o 
 -10   0  12      266.54      323.30    216.02 o 
  -8   0  12     1188.49     1584.94    296.09 o 
  -6   0  12      323.55      420.13    229.44 o 
  -4   0  12      647.30      831.55    356.82 o 
  -2   0  12        2.38       62.78     93.97 o 
   0   0  12       44.53      152.59    160.04 o 
   2   0  12     8285.24     8908.92   1219.53 o 
   4   0  12     3087.04     3234.23    355.80 o 
 -12   1  12      190.97      311.67    135.48 o 
 -11   1  12      171.00      287.70    132.26 o 
 -10   1  12      511.72      267.05    133.81 o 
  -9   1  12      135.32      324.59    124.25 o 
  -8   1  12       61.20      216.04     85.15 o 
  -7   1  12       42.71      100.65     79.48 o 
  -6   1  12      753.49      802.82    146.71 o 
  -5   1  12     1396.65     1645.40    222.35 o 
  -4   1  12        6.27      157.34     73.63 o 
  -3   1  12     2847.63     2408.48    187.99 o 
  -2   1  12        0.49      137.49     70.60 o 
  -1   1  12      300.30      341.58    105.07 o 
   0   1  12     2856.83     3186.29    230.19 o 
   1   1  12      462.57      482.59    133.66 o 
   2   1  12       52.06      109.17     80.34 o 
   3   1  12      175.03      276.46    105.19 o 
   4   1  12      285.37      230.20    119.57 o 
   5   1  12     1321.32     1262.36    157.66 o 
 -12   2  12      326.47      271.30    155.48 o 
 -11   2  12      106.31      125.06     64.78 o 
 -10   2  12       13.37       90.72     90.54 o 
  -9   2  12       33.85      108.91    134.04 o 
  -8   2  12      235.90      305.95    106.97 o 
  -7   2  12     2243.17     2147.06    204.59 o 
  -6   2  12      145.21       31.01     66.21 o 
  -5   2  12      506.85      450.02    137.23 o 
  -4   2  12        8.35      113.15     69.11 o 
  -3   2  12      181.42      244.01     92.56 o 
  -2   2  12      945.89      811.76    144.48 o 
  -1   2  12     4071.63     4652.28    260.75 o 
   0   2  12     1435.94     1201.10    161.03 o 
   1   2  12      336.72      443.03    121.59 o 
   2   2  12     3765.30     3925.28    250.25 o 
   3   2  12      927.49     1032.91    164.12 o 
   4   2  12        2.76       87.01     91.99 o 
   5   2  12      429.61      369.04    130.76 o 
 -12   3  12      328.44      410.08    142.97 o 
 -11   3  12      270.82      358.50    163.46 o 
 -10   3  12       36.10       82.44     61.87 o 
  -9   3  12      931.95     1009.56    192.40 o 
  -8   3  12       42.31      155.32     80.73 o 
  -7   3  12       86.94      111.36     95.30 o 
  -6   3  12      332.36      254.50     94.01 o 
  -5   3  12      859.41      765.56    149.22 o 
  -4   3  12        1.03       13.00     83.09 o 
  -3   3  12     1160.67     1091.84    114.95 o 
  -2   3  12      180.31      500.66    265.19 o 
  -1   3  12     1811.72     1965.28    173.04 o 
   0   3  12      212.11      376.50    121.29 o 
   1   3  12        1.22       79.67     72.91 o 
   2   3  12      244.28      316.61    105.23 o 
   3   3  12     2287.30     2126.96    200.26 o 
   4   3  12      762.06      891.83    158.09 o 
   5   3  12      585.76      302.55    129.08 o 
 -12   4  12      172.82      172.04    129.59 o 
 -11   4  12       35.94      216.92     92.61 o 
 -10   4  12     1202.26     1287.27    174.42 o 
  -9   4  12      160.94      132.26     85.15 o 
  -8   4  12      219.49      178.73     93.31 o 
  -7   4  12      272.29      241.54    101.30 o 
  -6   4  12      184.08      175.71     78.39 o 
  -5   4  12      134.32      203.08     76.62 o 
  -4   4  12     6077.08     6328.55    391.07 o 
  -3   4  12      391.38      283.80    110.21 o 
  -2   4  12     2015.42     2146.98    163.87 o 
  -1   4  12      670.15      547.30    153.81 o 
   0   4  12      149.55      200.82     94.97 o 
   1   4  12     3067.44     2767.56    221.84 o 
   2   4  12       24.38      125.07     74.64 o 
   3   4  12      573.33      435.97    121.06 o 
   4   4  12       30.61       69.68    104.77 o 
   5   4  12      208.36      203.38    151.74 o 
 -12   5  12       36.31       51.60    103.26 o 
 -11   5  12      159.45      255.33    143.50 o 
 -10   5  12      170.82      256.98    148.70 o 
  -9   5  12      224.72      192.69    194.33 o 
  -8   5  12       55.99       55.06     71.35 o 
  -7   5  12        3.20       20.24     38.39 o 
  -6   5  12     2122.79     2300.62    151.08 o 
  -5   5  12      550.96      508.22    339.99 o 
  -4   5  12      648.59      418.74    123.33 o 
  -3   5  12      811.60      671.26    119.77 o 
  -2   5  12      244.35      192.02     58.88 o 
  -1   5  12      824.01      704.78    125.95 o 
   0   5  12     1851.18     2036.63    172.81 o 
   1   5  12       10.78      107.84     73.52 o 
   2   5  12       17.32       50.61    110.32 o 
   3   5  12     4287.56     4519.11    242.17 o 
   4   5  12      185.34      198.33     78.51 o 
 -11   6  12      288.75      338.97    194.42 o 
 -10   6  12       85.85       86.13    119.06 o 
  -9   6  12      344.31      226.79    130.61 o 
  -8   6  12      310.81      330.33    141.37 o 
  -7   6  12     4168.67     6016.46    515.04 o 
  -6   6  12      140.72      229.90    121.42 o 
  -5   6  12       82.29      173.00     99.47 o 
  -4   6  12      706.22      488.85    153.52 o 
  -3   6  12        2.71      136.60    112.30 o 
  -2   6  12      113.79      134.62     46.09 o 
  -1   6  12     1242.18      982.72    131.83 o 
   0   6  12       82.72       93.69     55.92 o 
   1   6  12     1396.76     1512.18    167.48 o 
   2   6  12      234.56      277.57    114.08 o 
   3   6  12      319.90      264.93    115.91 o 
   4   6  12      800.97      853.14    235.48 o 
 -11   7  12      134.61      238.96    146.80 o 
 -10   7  12      148.18       73.28     82.70 o 
  -9   7  12       12.93      168.75     81.16 o 
  -8   7  12        0.45       73.07     77.57 o 
  -7   7  12       30.75       83.34    116.88 o 
  -6   7  12     2191.89     2014.04    258.11 o 
  -5   7  12      160.17      298.06    160.41 o 
  -4   7  12     1786.87     1930.03    365.53 o 
  -3   7  12     2224.01     2474.62    283.02 o 
  -2   7  12      566.32      500.38    161.56 o 
  -1   7  12      625.53      562.41    162.89 o 
   0   7  12     1581.76     1396.95    219.97 o 
   1   7  12      121.99      220.04    108.62 o 
   2   7  12      242.59      217.45    102.42 o 
   3   7  12       11.04       79.90    168.85 o 
   4   7  12      119.67       72.05    121.21 o 
 -10   8  12     1593.95     1864.20    266.75 o 
  -9   8  12        5.18      144.51    111.08 o 
  -8   8  12       28.41      120.04    103.12 o 
  -7   8  12      308.96      455.36    202.50 o 
  -6   8  12      444.69      425.88    169.55 o 
  -5   8  12       94.07      217.22    125.26 o 
  -4   8  12     1236.17     1219.97    206.18 o 
  -3   8  12      385.31      456.43    177.43 o 
  -2   8  12        0.77      151.08    131.54 o 
  -1   8  12      394.25      433.29    161.55 o 
   0   8  12      476.63      457.99    180.14 o 
   1   8  12      205.25      122.15    122.55 o 
   2   8  12      546.15      326.41    165.29 o 
   3   8  12        1.90      268.31    202.93 o 
  -9   9  12       68.96      238.43    130.86 o 
  -8   9  12       76.09      147.56    131.16 o 
  -7   9  12      481.60      503.68    197.41 o 
  -6   9  12       17.33       70.05    106.28 o 
  -5   9  12      471.44      594.71    166.87 o 
  -4   9  12      443.94      366.27    191.45 o 
  -3   9  12     1743.86     1769.92    282.79 o 
  -2   9  12        8.12      247.47    118.52 o 
  -1   9  12      855.46      886.25    181.20 o 
   0   9  12       21.85      184.90     95.70 o 
   1   9  12      712.98      578.35    182.95 o 
   2   9  12       58.64      239.61    141.36 o 
  -8  10  12      297.10      331.25    162.02 o 
  -7  10  12     1551.74     1908.57    384.60 o 
  -6  10  12      616.10      710.74    183.62 o 
  -5  10  12       88.75      103.82    126.17 o 
  -4  10  12       23.20      114.67     95.81 o 
  -3  10  12       55.11       13.58     57.04 o 
  -2  10  12      187.24      307.21    143.10 o 
  -1  10  12     1187.56      897.55    186.34 o 
   0  10  12      922.60      602.22    177.47 o 
   1  10  12       35.28       77.64    144.42 o 
  -6  11  12      296.97      241.01    137.74 o 
  -5  11  12      696.04      535.03    183.06 o 
  -4  11  12      377.61      398.43    151.68 o 
  -3  11  12     1287.86     1073.01    229.07 o 
  -2  11  12        7.77      111.31    100.39 o 
  -1  11  12      209.85      241.71    119.67 o 
 -12   1  13       18.95      136.26     93.13 o 
 -11   1  13       12.65      107.57     96.76 o 
 -10   1  13      975.47     1382.67    188.41 o 
  -9   1  13      106.46      166.97     77.53 o 
  -8   1  13      338.82      311.85    100.37 o 
  -7   1  13      916.98      868.12    169.15 o 
  -6   1  13     1184.86     1409.77    200.21 o 
  -5   1  13       74.83      295.76    129.97 o 
  -4   1  13     2068.93     2352.63    196.91 o 
  -3   1  13      278.54      178.25     68.79 o 
  -2   1  13     1128.68     1447.76    157.23 o 
  -1   1  13      169.60      164.86     82.72 o 
   0   1  13       62.01       13.18     77.86 o 
   1   1  13       91.88      123.73     94.99 o 
   2   1  13      717.80      662.92    147.78 o 
   3   1  13       98.25      144.16     72.98 o 
   4   1  13      507.54      403.74    130.82 o 
 -12   2  13      102.32      118.51     98.98 o 
 -11   2  13       99.43      194.73    137.92 o 
 -10   2  13      118.13      293.33    122.05 o 
  -9   2  13        6.20       94.85     75.78 o 
  -8   2  13     2120.90     1976.56    226.09 o 
  -7   2  13      189.14      106.54     86.55 o 
  -6   2  13       38.36      167.74     82.66 o 
  -5   2  13       73.42      181.33    115.94 o 
  -4   2  13       12.11      110.91     83.95 o 
  -3   2  13     1470.58     1267.12    159.03 o 
  -2   2  13      256.35      376.42    111.23 o 
  -1   2  13        0.30       65.43     43.87 o 
   0   2  13     3707.92     4120.78    402.38 o 
   1   2  13     4108.66     3936.92    248.02 o 
   2   2  13       35.33      169.31     82.75 o 
   3   2  13       56.36      106.41    102.70 o 
   4   2  13      267.31      241.53    101.27 o 
 -12   3  13        8.54       50.64    119.33 o 
 -11   3  13      351.89      538.61    253.24 o 
 -10   3  13       28.16       75.20     79.03 o 
  -9   3  13       10.26       69.83     88.62 o 
  -8   3  13       92.01      238.90    111.90 o 
  -7   3  13     2406.90     3093.97    242.38 o 
  -6   3  13     1201.51     1311.15    162.22 o 
  -5   3  13     2639.85     2207.13    213.69 o 
  -4   3  13     3440.04     4094.16    326.49 o 
  -3   3  13     1358.18     1462.07    175.88 o 
  -2   3  13      806.70      616.05    128.57 o 
  -1   3  13     3578.88     4066.33    223.57 o 
   0   3  13     1626.73     1165.20    167.35 o 
   1   3  13      319.33      352.71    112.89 o 
   2   3  13       81.03      197.06     94.14 o 
   3   3  13        0.69      200.41     81.90 o 
   4   3  13      577.22      724.99    179.82 o 
 -11   4  13      250.41      409.04    148.29 o 
 -10   4  13       66.90       58.17     94.53 o 
  -9   4  13      235.99      254.02    118.16 o 
  -8   4  13        0.14      150.20     82.51 o 
  -7   4  13        4.03      123.29     83.90 o 
  -6   4  13        1.06      213.73     77.06 o 
  -5   4  13      800.07      694.38    171.91 o 
  -4   4  13      662.08      549.99    167.26 o 
  -3   4  13      281.40      201.33     78.65 o 
  -2   4  13     1082.57     1189.53    135.28 o 
  -1   4  13      159.97      191.60     77.79 o 
   0   4  13     1574.55     1385.16    183.54 o 
   1   4  13     2466.74     2556.50    225.22 o 
   2   4  13      931.86      621.85    197.01 o 
   3   4  13      673.13      769.69    173.51 o 
   4   4  13      107.45      129.38     81.22 o 
 -11   5  13        1.54       43.60     97.41 o 
 -10   5  13      584.30      590.71    214.48 o 
  -9   5  13      349.41      190.54    154.81 o 
  -8   5  13      364.92      115.52    137.55 o 
  -7   5  13        6.71       50.46     90.53 o 
  -6   5  13      318.19      343.63    138.40 o 
  -5   5  13     1207.43     1398.65    300.86 o 
  -4   5  13     2642.95     2370.24    171.18 o 
  -3   5  13       61.64      139.91     67.80 o 
  -2   5  13        2.57      104.06     54.30 o 
  -1   5  13      607.06      668.34    118.35 o 
   0   5  13      883.94      867.51    142.49 o 
   1   5  13       21.90      177.61    133.94 o 
   2   5  13       35.86      241.09    122.11 o 
   3   5  13      883.25      601.34    157.50 o 
 -11   6  13        5.42       40.03    128.57 o 
 -10   6  13       43.45      110.02     95.99 o 
  -9   6  13       29.13       13.06     93.82 o 
  -8   6  13      301.87      271.32    176.93 o 
  -7   6  13      155.02      107.91    126.89 o 
  -6   6  13       38.61      242.26    127.76 o 
  -5   6  13      493.67      599.61    252.37 o 
  -4   6  13      404.48      351.54    169.58 o 
  -3   6  13      174.99      101.86     81.53 o 
  -2   6  13     1554.20     1401.66    218.90 o 
  -1   6  13      225.79      270.09    104.86 o 
   0   6  13      155.46      318.38    138.27 o 
   1   6  13       42.16      116.88     81.95 o 
   2   6  13      222.62      283.73    106.70 o 
   3   6  13      355.62      245.58    133.03 o 
 -10   7  13      121.92      418.86    186.47 o 
  -9   7  13       19.95       76.75     85.13 o 
  -8   7  13      268.79      330.97    192.06 o 
  -7   7  13      300.90      231.45    159.76 o 
  -6   7  13        9.11       44.29    126.00 o 
  -5   7  13       31.48       30.93    191.49 o 
  -4   7  13        3.57      247.24    149.39 o 
  -3   7  13        3.35      132.70    132.38 o 
  -2   7  13        4.88      143.49    112.02 o 
  -1   7  13      710.72      715.40    189.94 o 
   0   7  13       31.05      325.82    152.82 o 
   1   7  13       17.65      149.82    102.04 o 
   2   7  13     1769.68     1904.00    253.54 o 
  -9   8  13        0.31      191.68    124.97 o 
  -8   8  13       13.69      117.21    135.33 o 
  -7   8  13      196.33      143.64    154.38 o 
  -6   8  13        5.03      145.87    120.96 o 
  -5   8  13     2226.20     3139.33    350.78 o 
  -4   8  13       27.81      152.60    126.11 o 
  -3   8  13      917.85     1154.13    267.18 o 
  -2   8  13        6.58      191.90    113.13 o 
  -1   8  13     1494.10     1376.77    224.61 o 
   0   8  13      198.18      154.30     78.42 o 
   1   8  13      186.49      102.41    127.56 o 
   2   8  13      118.22      294.97    195.05 o 
  -8   9  13       56.60      292.62    195.24 o 
  -7   9  13      332.93      449.28    168.16 o 
  -6   9  13      251.57      255.92    127.67 o 
  -5   9  13      106.28      428.65    195.31 o 
  -4   9  13       77.82       72.18    120.15 o 
  -3   9  13      447.28      320.18    160.13 o 
  -2   9  13      219.87      126.07    126.64 o 
  -1   9  13      292.20      459.73    175.21 o 
   0   9  13       45.91      142.76     84.48 o 
   1   9  13      134.72      274.44    189.42 o 
  -7  10  13      259.07      116.32    131.66 o 
  -6  10  13       77.27      280.39    179.19 o 
  -5  10  13      658.00      466.17    192.86 o 
  -4  10  13       44.04      173.81    136.61 o 
  -3  10  13       98.85      131.88     94.14 o 
  -2  10  13       84.69      114.13     83.98 o 
  -1  10  13      116.18      155.70    108.01 o 
 -10   0  14       86.04       18.88    114.88 o 
  -8   0  14      204.98      642.58    254.46 o 
  -6   0  14      473.49      537.33    183.84 o 
  -4   0  14      339.18      223.52    232.17 o 
  -2   0  14      399.89      274.18    112.20 o 
   0   0  14     1344.39     1281.63    223.75 o 
   2   0  14     2904.95     2639.83    332.45 o 
 -11   1  14        7.62      102.61     92.62 o 
 -10   1  14       12.89      188.16    120.94 o 
  -9   1  14      310.33      364.90    124.28 o 
  -8   1  14      698.69      494.71    142.32 o 
  -7   1  14      390.66      413.77    155.30 o 
  -6   1  14       27.23       79.66     66.24 o 
  -5   1  14     1494.94     1600.18    306.31 o 
  -4   1  14       12.33      146.98     68.55 o 
  -3   1  14       12.00      124.90     67.60 o 
  -2   1  14     1668.41     1678.47    195.18 o 
  -1   1  14      642.62      732.23    134.54 o 
   0   1  14      114.28      240.13    109.57 o 
   1   1  14     1477.69     1679.73    205.26 o 
   2   1  14      529.41      381.69    148.15 o 
   3   1  14      712.26      687.62    176.91 o 
 -11   2  14       25.13       34.67     72.10 o 
 -10   2  14       46.82      181.47     85.51 o 
  -9   2  14       22.81       65.60     81.02 o 
  -8   2  14        8.48      152.76    111.82 o 
  -7   2  14      212.12      130.52     90.58 o 
  -6   2  14      135.24      210.84     93.94 o 
  -5   2  14       82.31      123.95     86.57 o 
  -4   2  14      621.72      599.80    139.68 o 
  -3   2  14     1592.81     1469.69    176.77 o 
  -2   2  14      118.89      263.61     83.68 o 
  -1   2  14     1136.83     1208.08    162.32 o 
   0   2  14     1341.79     1281.68    158.29 o 
   1   2  14      438.17      507.64    163.05 o 
   2   2  14      621.22      737.10    158.14 o 
   3   2  14       78.96      120.83     70.50 o 
 -11   3  14      485.67      457.06    176.22 o 
 -10   3  14       95.88       95.99    131.37 o 
  -9   3  14       19.05       95.18     74.29 o 
  -8   3  14       88.50      185.51    102.20 o 
  -7   3  14      632.90      485.93    141.06 o 
  -6   3  14       12.94        4.33     59.78 o 
  -5   3  14      509.30      579.02    161.86 o 
  -4   3  14       27.63      137.28     85.49 o 
  -3   3  14        3.57      100.92     76.84 o 
  -2   3  14     2478.12     2255.27    197.23 o 
  -1   3  14      379.51      342.01    103.33 o 
   0   3  14      931.55      921.26    163.81 o 
   1   3  14      800.19      961.54    165.41 o 
   2   3  14     1000.72     1106.63    204.97 o 
   3   3  14     1089.41     1090.60    197.47 o 
 -11   4  14      120.45      200.53    123.16 o 
 -10   4  14      128.07      367.60    163.34 o 
  -9   4  14        3.27      105.76    131.83 o 
  -8   4  14      113.43      176.74    129.33 o 
  -7   4  14       11.65      283.44    118.61 o 
  -6   4  14      445.40      331.64     99.32 o 
  -5   4  14     1155.90     1120.32    223.10 o 
  -4   4  14     3310.19     3992.82    352.70 o 
  -3   4  14      317.32      229.46     93.10 o 
  -2   4  14       73.33      189.66     72.42 o 
  -1   4  14      573.91      510.46    135.32 o 
   0   4  14      141.82      275.78    103.03 o 
   1   4  14       15.07       79.22     82.35 o 
   2   4  14      561.00      436.18    123.77 o 
 -10   5  14       55.01       53.24    109.43 o 
  -9   5  14      198.79      238.87    176.40 o 
  -8   5  14      920.53     1294.59    290.80 o 
  -7   5  14      288.39      328.58    149.40 o 
  -6   5  14      302.90      314.06    160.95 o 
  -5   5  14      178.53      218.14    181.21 o 
  -4   5  14        1.18       76.12     96.17 o 
  -3   5  14      507.52      423.00    147.20 o 
  -2   5  14      365.80      207.12    101.73 o 
  -1   5  14       50.47      162.31    152.14 o 
   0   5  14      586.29      553.17    126.20 o 
   1   5  14     1407.73     1254.14    165.37 o 
   2   5  14      542.61      464.58    156.71 o 
 -10   6  14       59.36      206.82    111.57 o 
  -9   6  14      392.59      416.55    168.82 o 
  -8   6  14      183.21      117.08    131.94 o 
  -7   6  14      316.49      351.00    194.90 o 
  -6   6  14      152.94      350.99    142.24 o 
  -5   6  14      119.41      202.87    192.83 o 
  -4   6  14       39.75       38.26    210.32 o 
  -3   6  14        2.84      136.63    102.34 o 
  -2   6  14       26.68      244.60    118.64 o 
  -1   6  14     2248.47     2372.06    276.54 o 
   0   6  14      580.73      595.10    208.45 o 
   1   6  14        2.57      306.18    179.47 o 
   2   6  14      162.44      204.41    147.54 o 
  -9   7  14       10.46      107.25     82.68 o 
  -8   7  14      389.55      374.40    184.77 o 
  -7   7  14      154.24       -7.65    128.21 o 
  -6   7  14     1019.24      837.33    220.60 o 
  -5   7  14     1468.55     1758.72    346.02 o 
  -4   7  14       18.19      152.47    115.68 o 
  -3   7  14      153.71      229.36    143.30 o 
  -2   7  14     1636.86     1463.63    248.77 o 
  -1   7  14       15.72      185.84    119.93 o 
   0   7  14       13.13      145.65    100.70 o 
   1   7  14      363.15      117.43    126.79 o 
  -8   8  14      237.77      312.88    176.32 o 
  -7   8  14        8.62      203.60    141.78 o 
  -6   8  14       34.79      132.48     94.72 o 
  -5   8  14      371.31      305.61    163.55 o 
  -4   8  14      108.35      421.61    198.49 o 
  -3   8  14      102.81      291.29    147.89 o 
  -2   8  14       45.25      142.36     80.53 o 
  -1   8  14      554.41      305.34    157.76 o 
   0   8  14      253.69      355.48    163.07 o 
  -7   9  14        8.87      133.24     95.91 o 
  -6   9  14       17.07      357.78    301.04 o 
  -5   9  14     1384.18     1177.74    330.27 o 
  -4   9  14        0.24      155.20    131.34 o 
  -3   9  14       39.57      154.08    112.97 o 
  -2   9  14      975.30      621.37    177.08 o 
 -11   1  15       64.04      191.36    107.84 o 
 -10   1  15        6.48      127.27     86.24 o 
  -9   1  15     1290.52     1487.23    268.35 o 
  -8   1  15      363.48      355.89    106.81 o 
  -7   1  15        8.54       39.49     81.47 o 
  -6   1  15      303.56      175.63     93.63 o 
  -5   1  15      108.06      256.53    249.69 o 
  -4   1  15        8.03      211.97     82.56 o 
  -3   1  15      291.19      260.61     99.58 o 
  -2   1  15      410.41      353.72    122.35 o 
  -1   1  15       12.63       92.32     85.74 o 
   0   1  15     1163.04     1193.55    170.52 o 
   1   1  15       18.90      140.55    102.79 o 
   2   1  15      739.70      691.22    157.74 o 
 -10   2  15       13.22      108.68     97.48 o 
  -9   2  15       91.78      236.77    113.89 o 
  -8   2  15      299.05      414.58    180.18 o 
  -7   2  15       44.99      146.70     79.58 o 
  -6   2  15      200.73      131.10    103.71 o 
  -5   2  15      886.28      765.84    221.73 o 
  -4   2  15       10.11       92.01     83.62 o 
  -3   2  15       98.51      208.13     75.75 o 
  -2   2  15      956.01      891.48    149.13 o 
  -1   2  15     1063.03     1161.01    172.79 o 
   0   2  15       32.99      183.09     83.94 o 
   1   2  15     1642.59     1521.26    186.65 o 
   2   2  15      238.19      241.03    112.07 o 
 -10   3  15       47.42      230.20    148.83 o 
  -9   3  15      397.44      492.33    223.48 o 
  -8   3  15        5.34       88.98    134.48 o 
  -7   3  15      115.99      209.91     98.92 o 
  -6   3  15      751.22      669.45    166.70 o 
  -5   3  15        5.51      172.69    121.39 o 
  -4   3  15       29.57      100.55     73.70 o 
  -3   3  15      333.04      303.39    110.40 o 
  -2   3  15      637.44      667.40    139.44 o 
  -1   3  15      339.29      284.27    109.36 o 
   0   3  15      792.40      522.04    160.39 o 
   1   3  15      688.73      490.95    148.28 o 
 -10   4  15       37.68       99.14    123.04 o 
  -9   4  15      121.56       80.84     57.25 o 
  -8   4  15       39.05      226.30    145.97 o 
  -7   4  15       91.09      214.72    121.69 o 
  -6   4  15     1442.75     1179.66    247.53 o 
  -5   4  15       12.01       62.44     72.23 o 
  -4   4  15     1114.35     1310.45    239.84 o 
  -3   4  15       12.69      172.59    136.52 o 
  -2   4  15      295.29      289.47    141.64 o 
  -1   4  15      952.80      765.98    154.48 o 
   0   4  15       73.09      172.78     84.71 o 
   1   4  15     2527.39     2181.11    217.77 o 
  -9   5  15       27.58      167.77    142.55 o 
  -8   5  15       13.95      127.71    144.57 o 
  -7   5  15      206.37      253.80    100.19 o 
  -6   5  15     1521.44     1731.76    312.29 o 
  -5   5  15      134.79      375.57    168.05 o 
  -4   5  15       97.59      155.01    146.22 o 
  -3   5  15     1538.61     1589.50    248.06 o 
  -2   5  15      347.33      409.92    174.59 o 
  -1   5  15      257.29      244.94    123.42 o 
   0   5  15       20.96      188.81    126.73 o 
  -9   6  15       24.72      187.14    117.90 o 
  -8   6  15        2.07      195.16    201.43 o 
  -7   6  15      332.30      346.35    189.99 o 
  -6   6  15      196.07      445.97    203.34 o 
  -5   6  15        6.30      265.28    202.79 o 
  -4   6  15      925.79      883.54    344.41 o 
  -3   6  15      582.90      501.30    183.67 o 
  -2   6  15      233.23      377.61    192.32 o 
  -1   6  15      249.33      229.71    137.40 o 
   0   6  15        3.20      117.10    123.22 o 
  -8   7  15        7.74       64.91    144.67 o 
  -7   7  15       70.08       99.13    129.86 o 
  -6   7  15       69.41      404.34    213.24 o 
  -5   7  15      161.26      263.06    145.74 o 
  -4   7  15        3.85      100.85    117.17 o 
  -3   7  15      761.29      730.00    217.58 o 
  -2   7  15       16.01       49.98    108.51 o 
  -1   7  15      178.15       23.57    119.38 o 
  -6   8  15        1.70       97.11     94.75 o 
  -5   8  15      139.34      387.19    220.19 o 
  -4   8  15       22.13      177.30    123.25 o 
  -3   8  15        7.58       80.42    112.43 o 
 -10   0  16       23.71      194.30     99.95 o 
  -8   0  16      152.23      259.42    160.70 o 
  -6   0  16        4.55      101.42    109.03 o 
  -4   0  16       13.37      162.09    117.14 o 
  -2   0  16        8.50       53.42    143.02 o 
   0   0  16     2190.96     2730.05    354.63 o 
 -10   1  16       17.65      264.93    132.27 o 
  -9   1  16       60.86       85.14     90.63 o 
  -8   1  16       69.96      162.94     98.58 o 
  -7   1  16     1446.06     1677.84    222.15 o 
  -6   1  16      105.22      190.99     89.30 o 
  -5   1  16       44.08       63.52    163.14 o 
  -4   1  16      523.67      402.49    138.60 o 
  -3   1  16      974.86      842.71    142.77 o 
  -2   1  16       39.63      129.45     74.77 o 
  -1   1  16      125.55      120.44     80.10 o 
   0   1  16      212.35      200.94    111.42 o 
  -9   2  16      133.28      296.85    132.36 o 
  -8   2  16       81.65      125.51    112.87 o 
  -7   2  16       55.85      234.10    122.29 o 
  -6   2  16      482.17      354.34    121.46 o 
  -5   2  16       96.56      162.32    117.39 o 
  -4   2  16      167.18      236.78    108.13 o 
  -3   2  16      873.93      667.18    170.62 o 
  -2   2  16      160.45      181.93     72.49 o 
  -1   2  16      306.53      303.51    121.92 o 
   0   2  16      238.52      290.98    102.22 o 
  -9   3  16       25.91      229.64    165.47 o 
  -8   3  16        3.86       23.01    116.03 o 
  -7   3  16       62.68      140.71    128.97 o 
  -6   3  16      198.98      242.26    129.65 o 
  -5   3  16       72.56       79.60    162.46 o 
  -4   3  16     2481.45     2873.99    304.23 o 
  -3   3  16       65.84      150.14    112.54 o 
  -2   3  16       42.49      180.70    100.98 o 
  -1   3  16      334.83      176.47     93.81 o 
   0   3  16      713.84      429.00    124.65 o 
  -9   4  16       76.74      116.80    132.85 o 
  -8   4  16       96.93       64.69    142.33 o 
  -7   4  16       42.36      146.82    136.49 o 
  -6   4  16     1569.26     2068.75    280.29 o 
  -5   4  16      111.38      241.79    192.16 o 
  -4   4  16        0.68      118.89     77.91 o 
  -3   4  16        8.49      101.21    175.04 o 
  -2   4  16      313.66      333.48    142.04 o 
  -1   4  16      121.59      345.85    163.46 o 
  -8   5  16       21.23      148.07    149.85 o 
  -7   5  16      154.38      167.13    120.28 o 
  -6   5  16       55.14      309.09    168.98 o 
  -5   5  16       65.69      138.55    152.34 o 
  -4   5  16       13.41      118.81    114.00 o 
  -3   5  16      273.09      214.53    145.36 o 
  -2   5  16      456.00      668.21    204.08 o 
  -7   6  16      107.84       44.34    136.25 o 
  -6   6  16      140.89      143.76    177.26 o 
  -5   6  16       48.48      100.82    115.61 o 
  -4   6  16       48.10      374.76    171.74 o 
  -3   6  16      590.93      407.72    185.54 o 
  -8   1  17        0.57      104.88     82.38 o 
  -7   1  17        1.16      178.17     89.50 o 
  -6   1  17      152.95      120.89     94.91 o 
  -5   1  17      107.72      227.78    176.02 o 
  -4   1  17      234.31      252.57    110.74 o 
  -3   1  17       47.27      161.64     62.96 o 
  -2   1  17      262.43      242.12    107.83 o 
  -7   2  17      194.83      212.43    107.77 o 
  -6   2  17       28.62       84.00    133.16 o 
  -5   2  17       29.98      223.25    273.69 o 
  -4   2  17      766.36      624.91    181.65 o 
  -3   2  17       48.09       84.33    133.67 o 
  -7   3  17      210.19      238.33    144.06 o 
  -6   3  17       40.66      251.33    168.94 o 
  -5   3  17       52.96       59.23    197.21 o 
  -4   3  17      392.52      405.50    181.45 o 
  -3   3  17      189.92      265.70    105.58 o 
  -5   4  17       77.66      347.49    237.36 o 
                                                 
